# Supplementary material for: An Ensemble Matrix Completion Model for Predicting Potential Drugs Against SARS-CoV-2
Source: Front Microbiol. 2021 Jul 21;12:694534. doi: 10.3389/fmicb.2021.694534 (PMC8334363; doi:10.3389/fmicb.2021.694534)
Supplement: Supplementary file 1 [file Table_1.XLSX]

## Sheet: Sheet1
1	0.26902	0.391474	0.0723719	0.324522	0.105315	0.223011	0.26902	0.324522	0.26902	0.127042	0.105315	0.324522	0.26902	0.324522	0.223011	0.105315	0.087303	0.391474	0.324522	0.324522	0.153252	0.26902	0.26902	0.127042	0.18487	0.26902	0.153252	0.391474	0.26902	0.26902	0.391474	0.105315	0.0341769	0.18487	0.391474	0.153252	0.18487	0.18487	0.105315	0.18487	0.0283317	0.26902	0.18487	0.223011	0.391474	0.391474	0.18487	0.26902	0.26902
0.26902	1	0.687197	0.087303	0.391474	0.391474	0.569668	0.324522	0.569668	0.687197	0.153252	0.0599944	0.569668	0.324522	0.391474	0.26902	0.127042	0.223011	0.687197	0.569668	0.569668	0.26902	0.687197	0.153252	0.0723719	0.324522	0.47224	0.087303	0.687197	0.47224	0.223011	0.687197	0.087303	0.087303	0.324522	0.687197	0.391474	0.223011	0.324522	0.0599944	0.223011	0.0497337	0.687197	0.47224	0.087303	0.47224	0.687197	0.324522	0.47224	0.223011
0.391474	0.687197	1	0.127042	0.391474	0.26902	0.569668	0.47224	0.828974	0.687197	0.153252	0.0599944	0.828974	0.324522	0.391474	0.26902	0.127042	0.223011	0.687197	0.828974	0.569668	0.391474	0.687197	0.223011	0.0723719	0.324522	0.47224	0.127042	1	0.47224	0.223011	1	0.127042	0.087303	0.324522	1	0.391474	0.324522	0.47224	0.087303	0.223011	0.0497337	0.687197	0.47224	0.127042	0.687197	0.687197	0.324522	0.687197	0.324522
0.0723719	0.087303	0.127042	1	0.153252	0.0723719	0.105315	0.087303	0.105315	0.127042	0.041228	0.0341769	0.105315	0.087303	0.0723719	0.105315	0.105315	0.0283317	0.087303	0.105315	0.105315	0.0723719	0.127042	0.087303	0.0194695	0.0599944	0.0599944	0.105315	0.127042	0.087303	0.087303	0.127042	0.0341769	0.0161397	0.087303	0.127042	0.153252	0.087303	0.087303	0.0341769	0.0599944	0.0133794	0.127042	0.087303	0.0341769	0.127042	0.087303	0.127042	0.087303	0.087303
0.324522	0.391474	0.391474	0.153252	1	0.223011	0.324522	0.26902	0.324522	0.569668	0.18487	0.105315	0.324522	0.26902	0.324522	0.223011	0.223011	0.127042	0.569668	0.324522	0.47224	0.223011	0.569668	0.26902	0.087303	0.26902	0.26902	0.223011	0.391474	0.391474	0.26902	0.391474	0.0723719	0.0723719	0.569668	0.391474	0.324522	0.391474	0.26902	0.105315	0.18487	0.0599944	0.391474	0.26902	0.153252	0.391474	0.569668	0.26902	0.26902	0.18487
0.105315	0.391474	0.26902	0.0723719	0.223011	1	0.223011	0.127042	0.223011	0.26902	0.087303	0.0341769	0.223011	0.127042	0.153252	0.105315	0.105315	0.127042	0.26902	0.223011	0.223011	0.105315	0.26902	0.0599944	0.0283317	0.127042	0.18487	0.0497337	0.26902	0.18487	0.087303	0.26902	0.0341769	0.105315	0.26902	0.26902	0.153252	0.18487	0.18487	0.0234863	0.127042	0.087303	0.26902	0.18487	0.0341769	0.18487	0.26902	0.127042	0.18487	0.087303
0.223011	0.569668	0.569668	0.105315	0.324522	0.223011	1	0.26902	0.47224	0.569668	0.127042	0.0497337	0.47224	0.26902	0.324522	0.223011	0.105315	0.18487	0.569668	0.47224	0.47224	0.223011	0.569668	0.127042	0.0599944	0.26902	0.391474	0.0723719	0.569668	0.391474	0.26902	0.569668	0.0723719	0.0723719	0.26902	0.569668	0.324522	0.18487	0.26902	0.0497337	0.18487	0.041228	0.828974	0.391474	0.0723719	0.569668	0.569668	0.26902	0.391474	0.18487
0.26902	0.324522	0.47224	0.087303	0.26902	0.127042	0.26902	1	0.391474	0.324522	0.153252	0.087303	0.391474	0.324522	0.18487	0.127042	0.0599944	0.105315	0.47224	0.391474	0.26902	0.18487	0.324522	0.153252	0.105315	0.47224	0.223011	0.087303	0.47224	0.223011	0.105315	0.47224	0.0599944	0.041228	0.223011	0.47224	0.391474	0.223011	0.324522	0.127042	0.223011	0.0341769	0.324522	0.47224	0.087303	0.47224	0.47224	0.324522	0.324522	0.47224
0.324522	0.569668	0.828974	0.105315	0.324522	0.223011	0.47224	0.391474	1	0.569668	0.127042	0.0497337	0.687197	0.26902	0.324522	0.223011	0.105315	0.18487	0.569668	0.687197	0.47224	0.324522	0.569668	0.18487	0.0599944	0.26902	0.391474	0.105315	0.828974	0.391474	0.18487	0.828974	0.105315	0.105315	0.26902	0.828974	0.324522	0.26902	0.391474	0.0723719	0.18487	0.041228	0.569668	0.391474	0.153252	0.569668	0.569668	0.26902	0.569668	0.26902
0.26902	0.687197	0.687197	0.127042	0.569668	0.26902	0.569668	0.324522	0.569668	1	0.153252	0.0599944	0.569668	0.324522	0.391474	0.391474	0.18487	0.223011	0.687197	0.569668	0.569668	0.391474	1	0.223011	0.0723719	0.324522	0.47224	0.127042	0.687197	0.47224	0.324522	0.687197	0.127042	0.087303	0.47224	0.687197	0.569668	0.324522	0.324522	0.087303	0.223011	0.0497337	0.687197	0.47224	0.127042	0.47224	0.687197	0.324522	0.47224	0.223011
0.127042	0.153252	0.153252	0.041228	0.18487	0.087303	0.127042	0.153252	0.127042	0.153252	1	0.391474	0.127042	0.153252	0.18487	0.127042	0.0599944	0.0723719	0.223011	0.127042	0.127042	0.0599944	0.153252	0.0723719	0.105315	0.223011	0.223011	0.0599944	0.153252	0.105315	0.105315	0.153252	0.0599944	0.041228	0.153252	0.153252	0.127042	0.105315	0.153252	0.0599944	0.105315	0.0234863	0.153252	0.223011	0.087303	0.153252	0.223011	0.153252	0.105315	0.153252
0.105315	0.0599944	0.0599944	0.0341769	0.105315	0.0341769	0.0497337	0.087303	0.0497337	0.0599944	0.391474	1	0.0497337	0.127042	0.105315	0.0723719	0.0723719	0.0283317	0.087303	0.0497337	0.0723719	0.0234863	0.0599944	0.041228	0.127042	0.127042	0.087303	0.0341769	0.0599944	0.0599944	0.0599944	0.0599944	0.0497337	0.0161397	0.0599944	0.0599944	0.0723719	0.041228	0.0599944	0.0497337	0.087303	0.00919427	0.0599944	0.127042	0.0723719	0.0599944	0.087303	0.127042	0.041228	0.087303
0.324522	0.569668	0.828974	0.105315	0.324522	0.223011	0.47224	0.391474	0.687197	0.569668	0.127042	0.0497337	1	0.26902	0.324522	0.223011	0.105315	0.18487	0.569668	0.687197	0.47224	0.47224	0.569668	0.18487	0.0599944	0.26902	0.391474	0.105315	0.828974	0.391474	0.18487	0.828974	0.105315	0.0723719	0.26902	0.828974	0.324522	0.26902	0.391474	0.0723719	0.18487	0.041228	0.569668	0.391474	0.105315	0.569668	0.569668	0.26902	0.828974	0.26902
0.26902	0.324522	0.324522	0.087303	0.26902	0.127042	0.26902	0.324522	0.26902	0.324522	0.153252	0.127042	0.26902	1	0.569668	0.18487	0.087303	0.105315	0.324522	0.26902	0.391474	0.127042	0.324522	0.105315	0.223011	0.324522	0.324522	0.0599944	0.324522	0.324522	0.223011	0.324522	0.0599944	0.041228	0.153252	0.324522	0.391474	0.105315	0.223011	0.127042	0.47224	0.0234863	0.324522	0.47224	0.087303	0.223011	0.324522	0.47224	0.223011	0.324522
0.324522	0.391474	0.391474	0.0723719	0.324522	0.153252	0.324522	0.18487	0.324522	0.391474	0.18487	0.105315	0.324522	0.569668	1	0.223011	0.105315	0.127042	0.391474	0.324522	0.47224	0.153252	0.391474	0.127042	0.18487	0.18487	0.391474	0.0723719	0.391474	0.391474	0.26902	0.391474	0.105315	0.0497337	0.18487	0.391474	0.223011	0.127042	0.18487	0.0723719	0.26902	0.0283317	0.391474	0.26902	0.153252	0.26902	0.391474	0.26902	0.26902	0.18487
0.223011	0.26902	0.26902	0.105315	0.223011	0.105315	0.223011	0.127042	0.223011	0.391474	0.127042	0.0723719	0.223011	0.18487	0.223011	1	0.153252	0.087303	0.26902	0.223011	0.223011	0.153252	0.391474	0.087303	0.0599944	0.127042	0.26902	0.0723719	0.26902	0.18487	0.18487	0.26902	0.223011	0.0341769	0.18487	0.26902	0.324522	0.127042	0.127042	0.0497337	0.127042	0.0194695	0.26902	0.18487	0.105315	0.18487	0.26902	0.127042	0.18487	0.127042
0.105315	0.127042	0.127042	0.105315	0.223011	0.105315	0.105315	0.0599944	0.105315	0.18487	0.0599944	0.0723719	0.105315	0.087303	0.105315	0.153252	1	0.0599944	0.127042	0.105315	0.153252	0.0723719	0.18487	0.087303	0.0599944	0.087303	0.127042	0.0497337	0.127042	0.127042	0.087303	0.127042	0.0723719	0.0341769	0.127042	0.127042	0.153252	0.087303	0.127042	0.0497337	0.0599944	0.0194695	0.127042	0.127042	0.0497337	0.087303	0.127042	0.127042	0.087303	0.041228
0.087303	0.223011	0.223011	0.0283317	0.127042	0.127042	0.18487	0.105315	0.18487	0.223011	0.0723719	0.0283317	0.18487	0.105315	0.127042	0.087303	0.0599944	1	0.223011	0.18487	0.18487	0.087303	0.223011	0.0723719	0.0341769	0.153252	0.223011	0.0599944	0.223011	0.223011	0.0723719	0.223011	0.0283317	0.26902	0.105315	0.223011	0.127042	0.105315	0.105315	0.0283317	0.105315	0.153252	0.223011	0.223011	0.041228	0.153252	0.223011	0.153252	0.153252	0.105315
0.391474	0.687197	0.687197	0.087303	0.569668	0.26902	0.569668	0.47224	0.569668	0.687197	0.223011	0.087303	0.569668	0.324522	0.391474	0.26902	0.127042	0.223011	1	0.569668	0.569668	0.26902	0.687197	0.223011	0.105315	0.47224	0.47224	0.127042	0.687197	0.47224	0.223011	0.687197	0.087303	0.087303	0.47224	0.687197	0.391474	0.324522	0.324522	0.087303	0.223011	0.0723719	0.687197	0.47224	0.127042	0.687197	1	0.324522	0.47224	0.324522
0.324522	0.569668	0.828974	0.105315	0.324522	0.223011	0.47224	0.391474	0.687197	0.569668	0.127042	0.0497337	0.687197	0.26902	0.324522	0.223011	0.105315	0.18487	0.569668	1	0.47224	0.324522	0.569668	0.18487	0.0599944	0.26902	0.391474	0.105315	0.828974	0.391474	0.18487	0.828974	0.105315	0.0723719	0.26902	0.828974	0.324522	0.26902	0.391474	0.0723719	0.18487	0.041228	0.569668	0.391474	0.105315	0.569668	0.569668	0.26902	0.828974	0.26902
0.324522	0.569668	0.569668	0.105315	0.47224	0.223011	0.47224	0.26902	0.47224	0.569668	0.127042	0.0723719	0.47224	0.391474	0.47224	0.223011	0.153252	0.18487	0.569668	0.47224	1	0.223011	0.569668	0.18487	0.087303	0.26902	0.391474	0.153252	0.569668	0.569668	0.26902	0.569668	0.0723719	0.0723719	0.26902	0.569668	0.324522	0.18487	0.26902	0.105315	0.391474	0.041228	0.569668	0.391474	0.105315	0.391474	0.569668	0.391474	0.391474	0.18487
0.153252	0.26902	0.391474	0.0723719	0.223011	0.105315	0.223011	0.18487	0.324522	0.391474	0.0599944	0.0234863	0.47224	0.127042	0.153252	0.153252	0.0723719	0.087303	0.26902	0.324522	0.223011	1	0.391474	0.127042	0.041228	0.127042	0.18487	0.0723719	0.391474	0.18487	0.18487	0.391474	0.0723719	0.0497337	0.18487	0.391474	0.223011	0.18487	0.18487	0.0497337	0.087303	0.0283317	0.26902	0.18487	0.105315	0.26902	0.26902	0.127042	0.391474	0.127042
0.26902	0.687197	0.687197	0.127042	0.569668	0.26902	0.569668	0.324522	0.569668	1	0.153252	0.0599944	0.569668	0.324522	0.391474	0.391474	0.18487	0.223011	0.687197	0.569668	0.569668	0.391474	1	0.223011	0.0723719	0.324522	0.47224	0.127042	0.687197	0.47224	0.324522	0.687197	0.127042	0.087303	0.47224	0.687197	0.569668	0.324522	0.324522	0.087303	0.223011	0.0497337	0.687197	0.47224	0.127042	0.47224	0.687197	0.324522	0.47224	0.223011
0.26902	0.153252	0.223011	0.087303	0.26902	0.0599944	0.127042	0.153252	0.18487	0.223011	0.0723719	0.041228	0.18487	0.105315	0.127042	0.087303	0.087303	0.0723719	0.223011	0.18487	0.18487	0.127042	0.223011	1	0.0497337	0.153252	0.153252	0.26902	0.223011	0.153252	0.153252	0.223011	0.041228	0.0283317	0.153252	0.223011	0.127042	0.223011	0.105315	0.127042	0.0723719	0.0161397	0.153252	0.153252	0.087303	0.223011	0.223011	0.223011	0.153252	0.153252
0.127042	0.0723719	0.0723719	0.0194695	0.087303	0.0283317	0.0599944	0.105315	0.0599944	0.0723719	0.105315	0.127042	0.0599944	0.223011	0.18487	0.0599944	0.0599944	0.0341769	0.105315	0.0599944	0.087303	0.041228	0.0723719	0.0497337	1	0.223011	0.153252	0.0194695	0.0723719	0.0723719	0.0723719	0.0723719	0.0283317	0.0133794	0.0497337	0.0723719	0.087303	0.0341769	0.0497337	0.0599944	0.105315	0.00762181	0.0723719	0.153252	0.087303	0.0723719	0.105315	0.153252	0.0497337	0.105315
0.18487	0.324522	0.324522	0.0599944	0.26902	0.127042	0.26902	0.47224	0.26902	0.324522	0.223011	0.127042	0.26902	0.324522	0.18487	0.127042	0.087303	0.153252	0.47224	0.26902	0.26902	0.127042	0.324522	0.153252	0.223011	1	0.47224	0.0599944	0.324522	0.223011	0.105315	0.324522	0.041228	0.0599944	0.223011	0.324522	0.391474	0.153252	0.223011	0.127042	0.223011	0.0341769	0.324522	0.687197	0.0599944	0.324522	0.47224	0.47224	0.223011	0.324522
0.26902	0.47224	0.47224	0.0599944	0.26902	0.18487	0.391474	0.223011	0.391474	0.47224	0.223011	0.087303	0.391474	0.324522	0.391474	0.26902	0.127042	0.223011	0.47224	0.391474	0.391474	0.18487	0.47224	0.153252	0.153252	0.47224	1	0.0599944	0.47224	0.324522	0.223011	0.47224	0.087303	0.087303	0.223011	0.47224	0.26902	0.153252	0.223011	0.087303	0.223011	0.0341769	0.47224	0.47224	0.087303	0.324522	0.47224	0.324522	0.324522	0.223011
0.153252	0.087303	0.127042	0.105315	0.223011	0.0497337	0.0723719	0.087303	0.105315	0.127042	0.0599944	0.0341769	0.105315	0.0599944	0.0723719	0.0723719	0.0497337	0.0599944	0.127042	0.105315	0.153252	0.0723719	0.127042	0.26902	0.0194695	0.0599944	0.0599944	1	0.127042	0.087303	0.087303	0.127042	0.0234863	0.0234863	0.127042	0.127042	0.0723719	0.18487	0.087303	0.0723719	0.0599944	0.0283317	0.087303	0.0599944	0.0723719	0.127042	0.127042	0.087303	0.087303	0.087303
0.391474	0.687197	1	0.127042	0.391474	0.26902	0.569668	0.47224	0.828974	0.687197	0.153252	0.0599944	0.828974	0.324522	0.391474	0.26902	0.127042	0.223011	0.687197	0.828974	0.569668	0.391474	0.687197	0.223011	0.0723719	0.324522	0.47224	0.127042	1	0.47224	0.223011	1	0.127042	0.087303	0.324522	1	0.391474	0.324522	0.47224	0.087303	0.223011	0.0497337	0.687197	0.47224	0.127042	0.687197	0.687197	0.324522	0.687197	0.324522
0.26902	0.47224	0.47224	0.087303	0.391474	0.18487	0.391474	0.223011	0.391474	0.47224	0.105315	0.0599944	0.391474	0.324522	0.391474	0.18487	0.127042	0.223011	0.47224	0.391474	0.569668	0.18487	0.47224	0.153252	0.0723719	0.223011	0.324522	0.087303	0.47224	1	0.223011	0.47224	0.0599944	0.087303	0.223011	0.47224	0.26902	0.153252	0.223011	0.0599944	0.223011	0.0497337	0.47224	0.324522	0.087303	0.324522	0.47224	0.324522	0.324522	0.223011
0.26902	0.223011	0.223011	0.087303	0.26902	0.087303	0.26902	0.105315	0.18487	0.324522	0.105315	0.0599944	0.18487	0.223011	0.26902	0.18487	0.087303	0.0723719	0.223011	0.18487	0.26902	0.18487	0.324522	0.153252	0.0723719	0.105315	0.223011	0.087303	0.223011	0.223011	1	0.223011	0.087303	0.0283317	0.153252	0.223011	0.18487	0.105315	0.105315	0.0599944	0.153252	0.0161397	0.324522	0.153252	0.18487	0.223011	0.223011	0.153252	0.153252	0.105315
0.391474	0.687197	1	0.127042	0.391474	0.26902	0.569668	0.47224	0.828974	0.687197	0.153252	0.0599944	0.828974	0.324522	0.391474	0.26902	0.127042	0.223011	0.687197	0.828974	0.569668	0.391474	0.687197	0.223011	0.0723719	0.324522	0.47224	0.127042	1	0.47224	0.223011	1	0.127042	0.087303	0.324522	1	0.391474	0.324522	0.47224	0.087303	0.223011	0.0497337	0.687197	0.47224	0.127042	0.687197	0.687197	0.324522	0.687197	0.324522
0.105315	0.087303	0.127042	0.0341769	0.0723719	0.0341769	0.0723719	0.0599944	0.105315	0.127042	0.0599944	0.0497337	0.105315	0.0599944	0.105315	0.223011	0.0723719	0.0283317	0.087303	0.105315	0.0723719	0.0723719	0.127042	0.041228	0.0283317	0.041228	0.087303	0.0234863	0.127042	0.0599944	0.087303	0.127042	1	0.0110912	0.087303	0.127042	0.105315	0.0599944	0.0599944	0.0234863	0.041228	0.00631828	0.087303	0.0599944	0.105315	0.087303	0.087303	0.041228	0.087303	0.0599944
0.0341769	0.087303	0.087303	0.0161397	0.0723719	0.105315	0.0723719	0.041228	0.105315	0.087303	0.041228	0.0161397	0.0723719	0.041228	0.0497337	0.0341769	0.0341769	0.26902	0.087303	0.0723719	0.0723719	0.0497337	0.087303	0.0283317	0.0133794	0.0599944	0.087303	0.0234863	0.087303	0.087303	0.0283317	0.087303	0.0110912	1	0.087303	0.087303	0.0497337	0.087303	0.0599944	0.0161397	0.041228	0.26902	0.087303	0.087303	0.0234863	0.0599944	0.087303	0.0599944	0.0599944	0.041228
0.18487	0.324522	0.324522	0.087303	0.569668	0.26902	0.26902	0.223011	0.26902	0.47224	0.153252	0.0599944	0.26902	0.153252	0.18487	0.18487	0.127042	0.105315	0.47224	0.26902	0.26902	0.18487	0.47224	0.153252	0.0497337	0.223011	0.223011	0.127042	0.324522	0.223011	0.153252	0.324522	0.087303	0.087303	1	0.324522	0.26902	0.324522	0.223011	0.0599944	0.105315	0.0723719	0.324522	0.223011	0.087303	0.324522	0.47224	0.153252	0.223011	0.153252
0.391474	0.687197	1	0.127042	0.391474	0.26902	0.569668	0.47224	0.828974	0.687197	0.153252	0.0599944	0.828974	0.324522	0.391474	0.26902	0.127042	0.223011	0.687197	0.828974	0.569668	0.391474	0.687197	0.223011	0.0723719	0.324522	0.47224	0.127042	1	0.47224	0.223011	1	0.127042	0.087303	0.324522	1	0.391474	0.324522	0.47224	0.087303	0.223011	0.0497337	0.687197	0.47224	0.127042	0.687197	0.687197	0.324522	0.687197	0.324522
0.153252	0.391474	0.391474	0.153252	0.324522	0.153252	0.324522	0.391474	0.324522	0.569668	0.127042	0.0723719	0.324522	0.391474	0.223011	0.324522	0.153252	0.127042	0.391474	0.324522	0.324522	0.223011	0.569668	0.127042	0.087303	0.391474	0.26902	0.0723719	0.391474	0.26902	0.18487	0.391474	0.105315	0.0497337	0.26902	0.391474	1	0.18487	0.26902	0.105315	0.26902	0.0283317	0.391474	0.569668	0.0723719	0.26902	0.391474	0.391474	0.26902	0.26902
0.18487	0.223011	0.324522	0.087303	0.391474	0.18487	0.18487	0.223011	0.26902	0.324522	0.105315	0.041228	0.26902	0.105315	0.127042	0.127042	0.087303	0.105315	0.324522	0.26902	0.18487	0.18487	0.324522	0.223011	0.0341769	0.153252	0.153252	0.18487	0.324522	0.153252	0.105315	0.324522	0.0599944	0.087303	0.324522	0.324522	0.18487	1	0.223011	0.127042	0.105315	0.0723719	0.223011	0.153252	0.087303	0.324522	0.324522	0.105315	0.223011	0.153252
0.18487	0.324522	0.47224	0.087303	0.26902	0.18487	0.26902	0.324522	0.391474	0.324522	0.153252	0.0599944	0.391474	0.223011	0.18487	0.127042	0.127042	0.105315	0.324522	0.391474	0.26902	0.18487	0.324522	0.105315	0.0497337	0.223011	0.223011	0.087303	0.47224	0.223011	0.105315	0.47224	0.0599944	0.0599944	0.223011	0.47224	0.26902	0.223011	1	0.127042	0.153252	0.0341769	0.324522	0.324522	0.0599944	0.324522	0.324522	0.223011	0.324522	0.223011
0.105315	0.0599944	0.087303	0.0341769	0.105315	0.0234863	0.0497337	0.127042	0.0723719	0.087303	0.0599944	0.0497337	0.0723719	0.127042	0.0723719	0.0497337	0.0497337	0.0283317	0.087303	0.0723719	0.105315	0.0497337	0.087303	0.127042	0.0599944	0.127042	0.087303	0.0723719	0.087303	0.0599944	0.0599944	0.087303	0.0234863	0.0161397	0.0599944	0.087303	0.105315	0.127042	0.127042	1	0.18487	0.00919427	0.0599944	0.127042	0.0497337	0.087303	0.087303	0.127042	0.0599944	0.127042
0.18487	0.223011	0.223011	0.0599944	0.18487	0.127042	0.18487	0.223011	0.18487	0.223011	0.105315	0.087303	0.18487	0.47224	0.26902	0.127042	0.0599944	0.105315	0.223011	0.18487	0.391474	0.087303	0.223011	0.0723719	0.105315	0.223011	0.223011	0.0599944	0.223011	0.223011	0.153252	0.223011	0.041228	0.041228	0.105315	0.223011	0.26902	0.105315	0.153252	0.18487	1	0.0234863	0.223011	0.324522	0.0599944	0.153252	0.223011	0.324522	0.153252	0.223011
0.0283317	0.0497337	0.0497337	0.0133794	0.0599944	0.087303	0.041228	0.0341769	0.041228	0.0497337	0.0234863	0.00919427	0.041228	0.0234863	0.0283317	0.0194695	0.0194695	0.153252	0.0723719	0.041228	0.041228	0.0283317	0.0497337	0.0161397	0.00762181	0.0341769	0.0341769	0.0283317	0.0497337	0.0497337	0.0161397	0.0497337	0.00631828	0.26902	0.0723719	0.0497337	0.0283317	0.0723719	0.0341769	0.00919427	0.0234863	1	0.0497337	0.0341769	0.0133794	0.0497337	0.0723719	0.0234863	0.0341769	0.0341769
0.26902	0.687197	0.687197	0.127042	0.391474	0.26902	0.828974	0.324522	0.569668	0.687197	0.153252	0.0599944	0.569668	0.324522	0.391474	0.26902	0.127042	0.223011	0.687197	0.569668	0.569668	0.26902	0.687197	0.153252	0.0723719	0.324522	0.47224	0.087303	0.687197	0.47224	0.324522	0.687197	0.087303	0.087303	0.324522	0.687197	0.391474	0.223011	0.324522	0.0599944	0.223011	0.0497337	1	0.47224	0.087303	0.687197	0.687197	0.324522	0.47224	0.223011
0.18487	0.47224	0.47224	0.087303	0.26902	0.18487	0.391474	0.47224	0.391474	0.47224	0.223011	0.127042	0.391474	0.47224	0.26902	0.18487	0.127042	0.223011	0.47224	0.391474	0.391474	0.18487	0.47224	0.153252	0.153252	0.687197	0.47224	0.0599944	0.47224	0.324522	0.153252	0.47224	0.0599944	0.087303	0.223011	0.47224	0.569668	0.153252	0.324522	0.127042	0.324522	0.0341769	0.47224	1	0.0599944	0.324522	0.47224	0.687197	0.324522	0.324522
0.223011	0.087303	0.127042	0.0341769	0.153252	0.0341769	0.0723719	0.087303	0.153252	0.127042	0.087303	0.0723719	0.105315	0.087303	0.153252	0.105315	0.0497337	0.041228	0.127042	0.105315	0.105315	0.105315	0.127042	0.087303	0.087303	0.0599944	0.087303	0.0723719	0.127042	0.087303	0.18487	0.127042	0.105315	0.0234863	0.087303	0.127042	0.0723719	0.087303	0.0599944	0.0497337	0.0599944	0.0133794	0.087303	0.0599944	1	0.127042	0.127042	0.0599944	0.087303	0.087303
0.391474	0.47224	0.687197	0.127042	0.391474	0.18487	0.569668	0.47224	0.569668	0.47224	0.153252	0.0599944	0.569668	0.223011	0.26902	0.18487	0.087303	0.153252	0.687197	0.569668	0.391474	0.26902	0.47224	0.223011	0.0723719	0.324522	0.324522	0.127042	0.687197	0.324522	0.223011	0.687197	0.087303	0.0599944	0.324522	0.687197	0.26902	0.324522	0.324522	0.087303	0.153252	0.0497337	0.687197	0.324522	0.127042	1	0.687197	0.223011	0.47224	0.324522
0.391474	0.687197	0.687197	0.087303	0.569668	0.26902	0.569668	0.47224	0.569668	0.687197	0.223011	0.087303	0.569668	0.324522	0.391474	0.26902	0.127042	0.223011	1	0.569668	0.569668	0.26902	0.687197	0.223011	0.105315	0.47224	0.47224	0.127042	0.687197	0.47224	0.223011	0.687197	0.087303	0.087303	0.47224	0.687197	0.391474	0.324522	0.324522	0.087303	0.223011	0.0723719	0.687197	0.47224	0.127042	0.687197	1	0.324522	0.47224	0.324522
0.18487	0.324522	0.324522	0.127042	0.26902	0.127042	0.26902	0.324522	0.26902	0.324522	0.153252	0.127042	0.26902	0.47224	0.26902	0.127042	0.127042	0.153252	0.324522	0.26902	0.391474	0.127042	0.324522	0.223011	0.153252	0.47224	0.324522	0.087303	0.324522	0.324522	0.153252	0.324522	0.041228	0.0599944	0.153252	0.324522	0.391474	0.105315	0.223011	0.127042	0.324522	0.0234863	0.324522	0.687197	0.0599944	0.223011	0.324522	1	0.223011	0.324522
0.26902	0.47224	0.687197	0.087303	0.26902	0.18487	0.391474	0.324522	0.569668	0.47224	0.105315	0.041228	0.828974	0.223011	0.26902	0.18487	0.087303	0.153252	0.47224	0.828974	0.391474	0.391474	0.47224	0.153252	0.0497337	0.223011	0.324522	0.087303	0.687197	0.324522	0.153252	0.687197	0.087303	0.0599944	0.223011	0.687197	0.26902	0.223011	0.324522	0.0599944	0.153252	0.0341769	0.47224	0.324522	0.087303	0.47224	0.47224	0.223011	1	0.223011
0.26902	0.223011	0.324522	0.087303	0.18487	0.087303	0.18487	0.47224	0.26902	0.223011	0.153252	0.087303	0.26902	0.324522	0.18487	0.127042	0.041228	0.105315	0.324522	0.26902	0.18487	0.127042	0.223011	0.153252	0.105315	0.324522	0.223011	0.087303	0.324522	0.223011	0.105315	0.324522	0.0599944	0.041228	0.153252	0.324522	0.26902	0.153252	0.223011	0.127042	0.223011	0.0341769	0.223011	0.324522	0.087303	0.324522	0.324522	0.324522	0.223011	1
0.391474	0.687197	1	0.127042	0.391474	0.26902	0.569668	0.47224	0.828974	0.687197	0.153252	0.0599944	0.828974	0.324522	0.391474	0.26902	0.127042	0.223011	0.687197	0.828974	0.569668	0.391474	0.687197	0.223011	0.0723719	0.324522	0.47224	0.127042	1	0.47224	0.223011	1	0.127042	0.087303	0.324522	1	0.391474	0.324522	0.47224	0.087303	0.223011	0.0497337	0.687197	0.47224	0.127042	0.687197	0.687197	0.324522	0.687197	0.324522
0.223011	0.391474	0.391474	0.0723719	0.324522	0.153252	0.324522	0.26902	0.324522	0.391474	0.127042	0.0497337	0.324522	0.18487	0.223011	0.153252	0.0723719	0.127042	0.569668	0.324522	0.324522	0.153252	0.391474	0.26902	0.0599944	0.26902	0.26902	0.153252	0.391474	0.26902	0.127042	0.391474	0.0497337	0.0497337	0.26902	0.391474	0.223011	0.26902	0.18487	0.0723719	0.127042	0.041228	0.391474	0.26902	0.0723719	0.391474	0.569668	0.26902	0.26902	0.26902
0.391474	0.687197	1	0.127042	0.391474	0.26902	0.569668	0.47224	0.828974	0.687197	0.153252	0.0599944	0.828974	0.324522	0.391474	0.26902	0.127042	0.223011	0.687197	0.828974	0.569668	0.391474	0.687197	0.223011	0.0723719	0.324522	0.47224	0.127042	1	0.47224	0.223011	1	0.127042	0.087303	0.324522	1	0.391474	0.324522	0.47224	0.087303	0.223011	0.0497337	0.687197	0.47224	0.127042	0.687197	0.687197	0.324522	0.687197	0.324522
0.26902	0.47224	0.687197	0.127042	0.391474	0.18487	0.391474	0.324522	0.569668	0.687197	0.153252	0.0599944	0.569668	0.223011	0.26902	0.26902	0.18487	0.223011	0.47224	0.569668	0.391474	0.391474	0.687197	0.324522	0.0723719	0.324522	0.47224	0.127042	0.687197	0.324522	0.223011	0.687197	0.127042	0.087303	0.324522	0.687197	0.391474	0.324522	0.324522	0.127042	0.153252	0.0341769	0.47224	0.47224	0.127042	0.47224	0.47224	0.324522	0.47224	0.223011
0.391474	0.687197	1	0.127042	0.391474	0.26902	0.569668	0.47224	0.828974	0.687197	0.153252	0.0599944	0.828974	0.324522	0.391474	0.26902	0.127042	0.223011	0.687197	0.828974	0.569668	0.391474	0.687197	0.223011	0.0723719	0.324522	0.47224	0.127042	1	0.47224	0.223011	1	0.127042	0.087303	0.324522	1	0.391474	0.324522	0.47224	0.087303	0.223011	0.0497337	0.687197	0.47224	0.127042	0.687197	0.687197	0.324522	0.687197	0.324522
0.26902	0.47224	0.47224	0.0599944	0.26902	0.18487	0.391474	0.223011	0.391474	0.47224	0.223011	0.087303	0.391474	0.324522	0.391474	0.26902	0.087303	0.153252	0.47224	0.391474	0.569668	0.18487	0.47224	0.105315	0.0723719	0.223011	0.47224	0.087303	0.47224	0.324522	0.324522	0.47224	0.127042	0.0599944	0.223011	0.47224	0.26902	0.153252	0.223011	0.087303	0.324522	0.0341769	0.47224	0.324522	0.127042	0.324522	0.47224	0.223011	0.324522	0.223011
0.391474	0.687197	1	0.127042	0.391474	0.26902	0.569668	0.47224	0.828974	0.687197	0.153252	0.0599944	0.828974	0.324522	0.391474	0.26902	0.127042	0.223011	0.687197	0.828974	0.569668	0.391474	0.687197	0.223011	0.0723719	0.324522	0.47224	0.127042	1	0.47224	0.223011	1	0.127042	0.087303	0.324522	1	0.391474	0.324522	0.47224	0.087303	0.223011	0.0497337	0.687197	0.47224	0.127042	0.687197	0.687197	0.324522	0.687197	0.324522
0.105315	0.127042	0.127042	0.105315	0.153252	0.0723719	0.105315	0.087303	0.105315	0.127042	0.127042	0.105315	0.105315	0.26902	0.223011	0.105315	0.0497337	0.0599944	0.127042	0.105315	0.223011	0.0497337	0.127042	0.0599944	0.0599944	0.087303	0.127042	0.153252	0.127042	0.127042	0.127042	0.127042	0.0341769	0.0341769	0.087303	0.127042	0.105315	0.0599944	0.087303	0.0497337	0.18487	0.0194695	0.127042	0.127042	0.0723719	0.087303	0.127042	0.18487	0.087303	0.127042
0.0283317	0.0723719	0.0723719	0.0283317	0.0599944	0.041228	0.0599944	0.0341769	0.0599944	0.0723719	0.0341769	0.0194695	0.0599944	0.0341769	0.041228	0.0283317	0.041228	0.0341769	0.0723719	0.0599944	0.087303	0.0283317	0.0723719	0.0723719	0.0161397	0.0723719	0.105315	0.041228	0.0723719	0.0497337	0.0234863	0.0723719	0.0194695	0.0283317	0.0723719	0.0723719	0.041228	0.0723719	0.0497337	0.0283317	0.0341769	0.0110912	0.0723719	0.0723719	0.00919427	0.0497337	0.0723719	0.0723719	0.0497337	0.0341769
0.0599944	0.0723719	0.105315	0.0599944	0.0599944	0.041228	0.0599944	0.105315	0.087303	0.0723719	0.0341769	0.041228	0.087303	0.105315	0.0599944	0.0283317	0.041228	0.0497337	0.0723719	0.087303	0.087303	0.087303	0.0723719	0.0723719	0.0497337	0.105315	0.0723719	0.041228	0.105315	0.0723719	0.0497337	0.105315	0.0133794	0.0194695	0.0341769	0.105315	0.087303	0.0341769	0.105315	0.0599944	0.0723719	0.0110912	0.0723719	0.153252	0.041228	0.0723719	0.0723719	0.223011	0.0723719	0.105315
0.087303	0.153252	0.153252	0.127042	0.26902	0.127042	0.18487	0.105315	0.127042	0.223011	0.0723719	0.041228	0.127042	0.153252	0.127042	0.087303	0.087303	0.105315	0.153252	0.127042	0.18487	0.087303	0.223011	0.153252	0.0341769	0.105315	0.105315	0.18487	0.153252	0.153252	0.153252	0.153252	0.0283317	0.0599944	0.153252	0.153252	0.18487	0.223011	0.153252	0.0599944	0.153252	0.0341769	0.223011	0.153252	0.0599944	0.153252	0.153252	0.223011	0.105315	0.105315
0.391474	0.687197	1	0.127042	0.391474	0.26902	0.569668	0.47224	0.828974	0.687197	0.153252	0.0599944	0.828974	0.324522	0.391474	0.26902	0.127042	0.223011	0.687197	0.828974	0.569668	0.391474	0.687197	0.223011	0.0723719	0.324522	0.47224	0.127042	1	0.47224	0.223011	1	0.127042	0.087303	0.324522	1	0.391474	0.324522	0.47224	0.087303	0.223011	0.0497337	0.687197	0.47224	0.127042	0.687197	0.687197	0.324522	0.687197	0.324522
0.391474	0.687197	1	0.127042	0.391474	0.26902	0.569668	0.47224	0.828974	0.687197	0.153252	0.0599944	0.828974	0.324522	0.391474	0.26902	0.127042	0.223011	0.687197	0.828974	0.569668	0.391474	0.687197	0.223011	0.0723719	0.324522	0.47224	0.127042	1	0.47224	0.223011	1	0.127042	0.087303	0.324522	1	0.391474	0.324522	0.47224	0.087303	0.223011	0.0497337	0.687197	0.47224	0.127042	0.687197	0.687197	0.324522	0.687197	0.324522
0.26902	0.687197	0.687197	0.127042	0.391474	0.26902	0.828974	0.324522	0.569668	0.687197	0.153252	0.0599944	0.569668	0.324522	0.391474	0.26902	0.127042	0.223011	0.687197	0.569668	0.569668	0.26902	0.687197	0.153252	0.0723719	0.324522	0.47224	0.087303	0.687197	0.47224	0.324522	0.687197	0.087303	0.087303	0.324522	0.687197	0.391474	0.223011	0.324522	0.0599944	0.223011	0.0497337	1	0.47224	0.087303	0.687197	0.687197	0.324522	0.47224	0.223011
0.324522	0.391474	0.391474	0.0497337	0.324522	0.153252	0.324522	0.26902	0.324522	0.391474	0.26902	0.105315	0.324522	0.26902	0.324522	0.223011	0.105315	0.26902	0.569668	0.324522	0.324522	0.153252	0.391474	0.18487	0.127042	0.391474	0.569668	0.0723719	0.391474	0.391474	0.18487	0.391474	0.0723719	0.105315	0.26902	0.391474	0.223011	0.18487	0.18487	0.105315	0.18487	0.0599944	0.391474	0.391474	0.105315	0.391474	0.569668	0.26902	0.26902	0.391474
0.324522	0.26902	0.391474	0.105315	0.324522	0.105315	0.324522	0.26902	0.324522	0.26902	0.087303	0.0497337	0.324522	0.18487	0.223011	0.105315	0.0723719	0.087303	0.391474	0.324522	0.324522	0.223011	0.26902	0.18487	0.087303	0.18487	0.18487	0.105315	0.391474	0.26902	0.26902	0.391474	0.0497337	0.0341769	0.18487	0.391474	0.153252	0.18487	0.18487	0.0723719	0.127042	0.0283317	0.391474	0.18487	0.153252	0.569668	0.391474	0.18487	0.26902	0.18487
0.223011	0.828974	0.569668	0.0723719	0.324522	0.47224	0.47224	0.26902	0.47224	0.569668	0.127042	0.0497337	0.47224	0.26902	0.324522	0.223011	0.105315	0.18487	0.569668	0.47224	0.47224	0.223011	0.569668	0.127042	0.0599944	0.26902	0.391474	0.0723719	0.569668	0.391474	0.18487	0.569668	0.0723719	0.0723719	0.26902	0.569668	0.324522	0.18487	0.26902	0.0497337	0.18487	0.041228	0.569668	0.391474	0.0723719	0.391474	0.569668	0.26902	0.391474	0.18487
0.0194695	0.0341769	0.0341769	0.0133794	0.041228	0.0133794	0.0283317	0.0161397	0.0283317	0.0497337	0.0161397	0.0194695	0.0283317	0.0234863	0.041228	0.0283317	0.041228	0.0161397	0.0341769	0.0283317	0.0599944	0.0283317	0.0497337	0.0234863	0.0234863	0.0341769	0.0497337	0.0133794	0.0341769	0.0341769	0.0341769	0.0341769	0.0283317	0.00631828	0.0234863	0.0341769	0.041228	0.0161397	0.0161397	0.0194695	0.0341769	0.00247344	0.0341769	0.0341769	0.0194695	0.0234863	0.0341769	0.0341769	0.0234863	0.0110912
0.127042	0.324522	0.324522	0.041228	0.18487	0.18487	0.26902	0.153252	0.26902	0.324522	0.0723719	0.0283317	0.26902	0.153252	0.18487	0.127042	0.0599944	0.324522	0.324522	0.26902	0.26902	0.18487	0.324522	0.0723719	0.0341769	0.153252	0.223011	0.0599944	0.324522	0.223011	0.105315	0.324522	0.041228	0.26902	0.153252	0.324522	0.18487	0.223011	0.153252	0.041228	0.153252	0.153252	0.324522	0.223011	0.0599944	0.223011	0.324522	0.153252	0.223011	0.105315
0.18487	0.47224	0.47224	0.127042	0.569668	0.26902	0.391474	0.223011	0.391474	0.687197	0.153252	0.0599944	0.391474	0.223011	0.26902	0.26902	0.18487	0.153252	0.47224	0.391474	0.391474	0.391474	0.687197	0.153252	0.0497337	0.223011	0.324522	0.127042	0.47224	0.324522	0.223011	0.47224	0.087303	0.127042	0.47224	0.47224	0.391474	0.324522	0.324522	0.0599944	0.153252	0.0723719	0.47224	0.324522	0.087303	0.324522	0.47224	0.223011	0.324522	0.153252
0.324522	0.391474	0.391474	0.0723719	0.324522	0.153252	0.324522	0.26902	0.324522	0.391474	0.18487	0.0723719	0.324522	0.26902	0.324522	0.223011	0.0723719	0.127042	0.569668	0.324522	0.324522	0.153252	0.391474	0.18487	0.087303	0.26902	0.391474	0.105315	0.391474	0.26902	0.18487	0.391474	0.0723719	0.0497337	0.26902	0.391474	0.223011	0.18487	0.18487	0.0723719	0.18487	0.041228	0.391474	0.26902	0.105315	0.391474	0.569668	0.26902	0.26902	0.391474
0.47224	0.391474	0.391474	0.105315	0.687197	0.153252	0.324522	0.26902	0.324522	0.569668	0.18487	0.105315	0.324522	0.391474	0.47224	0.324522	0.153252	0.127042	0.569668	0.324522	0.47224	0.223011	0.569668	0.26902	0.127042	0.26902	0.391474	0.153252	0.391474	0.391474	0.391474	0.391474	0.105315	0.0497337	0.391474	0.391474	0.324522	0.26902	0.18487	0.153252	0.26902	0.041228	0.391474	0.26902	0.223011	0.391474	0.569668	0.26902	0.26902	0.26902
0.153252	0.391474	0.391474	0.0723719	0.223011	0.153252	0.324522	0.18487	0.324522	0.391474	0.087303	0.0341769	0.324522	0.18487	0.223011	0.153252	0.0723719	0.127042	0.391474	0.324522	0.324522	0.153252	0.391474	0.18487	0.041228	0.18487	0.26902	0.105315	0.391474	0.26902	0.127042	0.391474	0.0497337	0.0497337	0.18487	0.391474	0.223011	0.18487	0.18487	0.0497337	0.127042	0.0283317	0.391474	0.26902	0.0497337	0.26902	0.391474	0.26902	0.26902	0.18487
0.391474	0.687197	1	0.127042	0.391474	0.26902	0.569668	0.47224	0.828974	0.687197	0.153252	0.0599944	0.828974	0.324522	0.391474	0.26902	0.127042	0.223011	0.687197	0.828974	0.569668	0.391474	0.687197	0.223011	0.0723719	0.324522	0.47224	0.127042	1	0.47224	0.223011	1	0.127042	0.087303	0.324522	1	0.391474	0.324522	0.47224	0.087303	0.223011	0.0497337	0.687197	0.47224	0.127042	0.687197	0.687197	0.324522	0.687197	0.324522
0.0599944	0.223011	0.153252	0.041228	0.127042	0.391474	0.127042	0.0723719	0.127042	0.153252	0.0497337	0.0194695	0.127042	0.0723719	0.087303	0.0599944	0.0599944	0.153252	0.153252	0.127042	0.127042	0.0599944	0.153252	0.0341769	0.0161397	0.0723719	0.105315	0.041228	0.153252	0.105315	0.0497337	0.153252	0.0194695	0.18487	0.153252	0.153252	0.087303	0.153252	0.105315	0.0194695	0.0723719	0.223011	0.153252	0.105315	0.0283317	0.105315	0.153252	0.0723719	0.105315	0.0497337
0.0723719	0.26902	0.18487	0.0497337	0.153252	0.47224	0.153252	0.087303	0.223011	0.18487	0.0599944	0.0234863	0.153252	0.087303	0.105315	0.0723719	0.0723719	0.127042	0.18487	0.153252	0.153252	0.105315	0.18487	0.041228	0.0194695	0.087303	0.127042	0.0497337	0.18487	0.127042	0.0599944	0.18487	0.0234863	0.223011	0.18487	0.18487	0.105315	0.127042	0.127042	0.0161397	0.087303	0.127042	0.18487	0.127042	0.0497337	0.127042	0.18487	0.087303	0.127042	0.0599944
0.223011	0.391474	0.391474	0.0497337	0.324522	0.153252	0.324522	0.26902	0.47224	0.391474	0.127042	0.0497337	0.324522	0.18487	0.223011	0.153252	0.0723719	0.26902	0.569668	0.324522	0.324522	0.153252	0.391474	0.127042	0.0599944	0.26902	0.26902	0.105315	0.391474	0.391474	0.127042	0.391474	0.0497337	0.153252	0.26902	0.391474	0.223011	0.18487	0.18487	0.0497337	0.127042	0.087303	0.391474	0.26902	0.153252	0.391474	0.569668	0.18487	0.26902	0.26902
0.087303	0.0723719	0.105315	0.127042	0.18487	0.041228	0.0599944	0.153252	0.127042	0.105315	0.0723719	0.0599944	0.087303	0.105315	0.0599944	0.0599944	0.041228	0.0234863	0.105315	0.087303	0.087303	0.0599944	0.105315	0.223011	0.0341769	0.105315	0.0497337	0.18487	0.105315	0.0723719	0.0497337	0.105315	0.0194695	0.0194695	0.105315	0.105315	0.127042	0.153252	0.105315	0.087303	0.0723719	0.0110912	0.0723719	0.105315	0.0599944	0.105315	0.105315	0.153252	0.0723719	0.153252
0.18487	0.324522	0.47224	0.18487	0.391474	0.18487	0.391474	0.223011	0.391474	0.47224	0.105315	0.041228	0.391474	0.153252	0.18487	0.18487	0.127042	0.105315	0.324522	0.391474	0.26902	0.391474	0.47224	0.153252	0.0497337	0.153252	0.223011	0.127042	0.47224	0.223011	0.324522	0.47224	0.087303	0.0599944	0.324522	0.47224	0.26902	0.324522	0.324522	0.0599944	0.105315	0.0341769	0.47224	0.223011	0.127042	0.47224	0.324522	0.153252	0.324522	0.153252
0.087303	0.105315	0.153252	0.0599944	0.18487	0.087303	0.087303	0.153252	0.127042	0.153252	0.0723719	0.0283317	0.127042	0.0723719	0.0599944	0.087303	0.041228	0.0497337	0.153252	0.127042	0.087303	0.087303	0.153252	0.153252	0.0234863	0.105315	0.0723719	0.127042	0.153252	0.0723719	0.0497337	0.153252	0.041228	0.041228	0.153252	0.153252	0.127042	0.47224	0.153252	0.087303	0.0723719	0.0341769	0.105315	0.105315	0.041228	0.153252	0.153252	0.105315	0.105315	0.153252
0.153252	0.391474	0.391474	0.0723719	0.223011	0.153252	0.324522	0.26902	0.324522	0.391474	0.087303	0.0497337	0.324522	0.26902	0.223011	0.153252	0.0723719	0.18487	0.391474	0.324522	0.324522	0.153252	0.391474	0.087303	0.0599944	0.26902	0.26902	0.0497337	0.391474	0.569668	0.127042	0.391474	0.0497337	0.0723719	0.18487	0.391474	0.324522	0.127042	0.18487	0.0497337	0.18487	0.041228	0.391474	0.391474	0.0497337	0.26902	0.391474	0.26902	0.26902	0.26902
0.087303	0.223011	0.223011	0.127042	0.18487	0.18487	0.26902	0.153252	0.18487	0.223011	0.0723719	0.041228	0.18487	0.153252	0.127042	0.087303	0.087303	0.0723719	0.223011	0.18487	0.18487	0.087303	0.223011	0.0723719	0.0341769	0.153252	0.153252	0.0599944	0.223011	0.153252	0.105315	0.223011	0.0283317	0.0599944	0.223011	0.223011	0.18487	0.105315	0.223011	0.041228	0.105315	0.0341769	0.324522	0.223011	0.0283317	0.223011	0.223011	0.223011	0.153252	0.153252
0.26902	0.223011	0.324522	0.087303	0.18487	0.087303	0.18487	0.324522	0.26902	0.223011	0.105315	0.087303	0.26902	0.47224	0.26902	0.127042	0.087303	0.0723719	0.223011	0.26902	0.391474	0.127042	0.223011	0.105315	0.105315	0.223011	0.223011	0.087303	0.324522	0.223011	0.153252	0.324522	0.0599944	0.0283317	0.105315	0.324522	0.26902	0.105315	0.324522	0.26902	0.47224	0.0161397	0.223011	0.324522	0.087303	0.223011	0.223011	0.324522	0.223011	0.324522
0.26902	1	0.687197	0.087303	0.391474	0.391474	0.569668	0.324522	0.569668	0.687197	0.153252	0.0599944	0.569668	0.324522	0.391474	0.26902	0.127042	0.223011	0.687197	0.569668	0.569668	0.26902	0.687197	0.153252	0.0723719	0.324522	0.47224	0.087303	0.687197	0.47224	0.223011	0.687197	0.087303	0.087303	0.324522	0.687197	0.391474	0.223011	0.324522	0.0599944	0.223011	0.0497337	0.687197	0.47224	0.087303	0.47224	0.687197	0.324522	0.47224	0.223011
0.223011	0.391474	0.391474	0.0723719	0.324522	0.153252	0.324522	0.569668	0.324522	0.391474	0.18487	0.105315	0.324522	0.391474	0.223011	0.153252	0.0723719	0.18487	0.569668	0.324522	0.324522	0.153252	0.391474	0.127042	0.127042	0.569668	0.26902	0.0723719	0.391474	0.391474	0.127042	0.391474	0.0497337	0.0723719	0.26902	0.391474	0.47224	0.18487	0.26902	0.105315	0.26902	0.0599944	0.391474	0.569668	0.0723719	0.391474	0.569668	0.391474	0.26902	0.569668
0.26902	0.47224	0.687197	0.087303	0.26902	0.18487	0.391474	0.324522	0.569668	0.47224	0.105315	0.041228	0.569668	0.223011	0.26902	0.18487	0.087303	0.153252	0.47224	0.828974	0.391474	0.26902	0.47224	0.153252	0.0497337	0.223011	0.324522	0.087303	0.687197	0.324522	0.153252	0.687197	0.087303	0.0599944	0.223011	0.687197	0.26902	0.223011	0.324522	0.0599944	0.153252	0.0341769	0.47224	0.324522	0.087303	0.47224	0.47224	0.223011	0.687197	0.223011
0.223011	0.391474	0.569668	0.105315	0.324522	0.223011	0.324522	0.391474	0.47224	0.391474	0.26902	0.105315	0.47224	0.26902	0.223011	0.153252	0.105315	0.127042	0.391474	0.47224	0.324522	0.223011	0.391474	0.127042	0.0599944	0.26902	0.26902	0.105315	0.569668	0.26902	0.18487	0.569668	0.105315	0.0723719	0.26902	0.569668	0.324522	0.26902	0.569668	0.0723719	0.18487	0.041228	0.391474	0.391474	0.105315	0.391474	0.391474	0.26902	0.391474	0.26902
0.391474	0.687197	1	0.127042	0.391474	0.26902	0.569668	0.47224	0.828974	0.687197	0.153252	0.0599944	0.828974	0.324522	0.391474	0.26902	0.127042	0.223011	0.687197	0.828974	0.569668	0.391474	0.687197	0.223011	0.0723719	0.324522	0.47224	0.127042	1	0.47224	0.223011	1	0.127042	0.087303	0.324522	1	0.391474	0.324522	0.47224	0.087303	0.223011	0.0497337	0.687197	0.47224	0.127042	0.687197	0.687197	0.324522	0.687197	0.324522
0.223011	0.569668	0.569668	0.105315	0.324522	0.223011	0.687197	0.26902	0.47224	0.569668	0.127042	0.0497337	0.47224	0.26902	0.324522	0.223011	0.105315	0.18487	0.569668	0.47224	0.47224	0.223011	0.569668	0.127042	0.0599944	0.26902	0.391474	0.0723719	0.569668	0.391474	0.26902	0.569668	0.0723719	0.0723719	0.26902	0.569668	0.324522	0.18487	0.26902	0.0497337	0.18487	0.041228	0.828974	0.391474	0.0723719	0.569668	0.569668	0.26902	0.391474	0.18487
0.18487	0.324522	0.324522	0.087303	0.18487	0.127042	0.26902	0.153252	0.26902	0.324522	0.153252	0.0599944	0.26902	0.223011	0.26902	0.26902	0.0599944	0.105315	0.324522	0.26902	0.391474	0.127042	0.324522	0.105315	0.0497337	0.153252	0.324522	0.127042	0.324522	0.223011	0.153252	0.324522	0.0599944	0.041228	0.153252	0.324522	0.18487	0.105315	0.153252	0.0599944	0.223011	0.0234863	0.324522	0.223011	0.0599944	0.223011	0.324522	0.223011	0.223011	0.223011
0.087303	0.223011	0.223011	0.0599944	0.18487	0.087303	0.18487	0.105315	0.18487	0.324522	0.0497337	0.0194695	0.18487	0.105315	0.127042	0.127042	0.0599944	0.0723719	0.223011	0.18487	0.18487	0.18487	0.324522	0.153252	0.0234863	0.105315	0.153252	0.0599944	0.223011	0.153252	0.105315	0.223011	0.041228	0.0283317	0.153252	0.223011	0.18487	0.105315	0.105315	0.0283317	0.0723719	0.0161397	0.223011	0.153252	0.041228	0.153252	0.223011	0.153252	0.153252	0.105315
0.223011	0.18487	0.26902	0.0723719	0.153252	0.0723719	0.153252	0.127042	0.223011	0.18487	0.127042	0.0723719	0.223011	0.18487	0.324522	0.153252	0.0723719	0.0599944	0.18487	0.223011	0.324522	0.105315	0.18487	0.087303	0.0599944	0.087303	0.18487	0.105315	0.26902	0.18487	0.127042	0.26902	0.0723719	0.0234863	0.087303	0.26902	0.105315	0.087303	0.18487	0.105315	0.18487	0.0133794	0.18487	0.127042	0.105315	0.18487	0.18487	0.127042	0.18487	0.127042
0.26902	0.47224	0.47224	0.18487	0.569668	0.26902	0.391474	0.223011	0.391474	0.687197	0.105315	0.0599944	0.391474	0.324522	0.391474	0.26902	0.26902	0.153252	0.47224	0.391474	0.569668	0.26902	0.687197	0.223011	0.0723719	0.223011	0.324522	0.127042	0.47224	0.47224	0.324522	0.47224	0.087303	0.0599944	0.324522	0.47224	0.391474	0.223011	0.223011	0.087303	0.223011	0.0497337	0.47224	0.324522	0.127042	0.324522	0.47224	0.324522	0.324522	0.153252
0.324522	0.18487	0.18487	0.0497337	0.324522	0.105315	0.153252	0.127042	0.153252	0.18487	0.127042	0.105315	0.153252	0.18487	0.223011	0.153252	0.105315	0.087303	0.26902	0.153252	0.324522	0.0723719	0.18487	0.087303	0.087303	0.127042	0.18487	0.153252	0.18487	0.18487	0.127042	0.18487	0.0497337	0.0723719	0.18487	0.18487	0.105315	0.18487	0.127042	0.105315	0.18487	0.0599944	0.18487	0.127042	0.153252	0.18487	0.26902	0.127042	0.127042	0.127042
0.26902	0.153252	0.153252	0.0599944	0.26902	0.127042	0.127042	0.105315	0.127042	0.153252	0.105315	0.087303	0.127042	0.153252	0.18487	0.127042	0.127042	0.0723719	0.223011	0.127042	0.26902	0.0599944	0.153252	0.0723719	0.0723719	0.105315	0.153252	0.127042	0.153252	0.153252	0.105315	0.153252	0.041228	0.0599944	0.153252	0.153252	0.087303	0.153252	0.105315	0.087303	0.153252	0.0723719	0.153252	0.105315	0.127042	0.153252	0.223011	0.105315	0.105315	0.105315
0.223011	0.391474	0.569668	0.105315	0.223011	0.153252	0.47224	0.26902	0.47224	0.391474	0.087303	0.0341769	0.687197	0.18487	0.223011	0.153252	0.0723719	0.127042	0.391474	0.47224	0.324522	0.324522	0.391474	0.127042	0.041228	0.18487	0.26902	0.0723719	0.569668	0.26902	0.18487	0.569668	0.0723719	0.0497337	0.18487	0.569668	0.223011	0.18487	0.26902	0.0497337	0.127042	0.0283317	0.569668	0.26902	0.0723719	0.569668	0.391474	0.18487	0.569668	0.18487
0.105315	0.26902	0.26902	0.0497337	0.223011	0.223011	0.223011	0.127042	0.223011	0.26902	0.087303	0.0341769	0.223011	0.127042	0.153252	0.153252	0.0723719	0.26902	0.26902	0.223011	0.223011	0.105315	0.26902	0.0599944	0.0283317	0.127042	0.18487	0.0723719	0.26902	0.26902	0.087303	0.26902	0.0723719	0.153252	0.26902	0.26902	0.153252	0.18487	0.18487	0.0234863	0.127042	0.087303	0.26902	0.18487	0.0497337	0.18487	0.26902	0.127042	0.18487	0.127042
0.087303	0.223011	0.223011	0.0599944	0.18487	0.391474	0.18487	0.105315	0.18487	0.223011	0.0723719	0.0283317	0.18487	0.105315	0.127042	0.087303	0.087303	0.223011	0.223011	0.18487	0.18487	0.127042	0.223011	0.0497337	0.0234863	0.105315	0.153252	0.0599944	0.223011	0.153252	0.0723719	0.223011	0.0283317	0.26902	0.223011	0.223011	0.127042	0.153252	0.153252	0.0194695	0.105315	0.223011	0.223011	0.153252	0.041228	0.153252	0.223011	0.105315	0.153252	0.0723719
0.223011	0.391474	0.569668	0.153252	0.324522	0.223011	0.47224	0.26902	0.47224	0.391474	0.127042	0.0497337	0.47224	0.18487	0.223011	0.153252	0.105315	0.18487	0.391474	0.47224	0.324522	0.223011	0.391474	0.127042	0.041228	0.18487	0.26902	0.153252	0.569668	0.26902	0.18487	0.569668	0.0723719	0.105315	0.26902	0.569668	0.223011	0.26902	0.391474	0.0497337	0.127042	0.0599944	0.569668	0.26902	0.105315	0.569668	0.391474	0.18487	0.391474	0.18487
0.18487	0.223011	0.324522	0.087303	0.18487	0.087303	0.18487	0.223011	0.26902	0.223011	0.0497337	0.041228	0.391474	0.223011	0.18487	0.087303	0.087303	0.0723719	0.223011	0.391474	0.26902	0.26902	0.223011	0.105315	0.0497337	0.153252	0.153252	0.0599944	0.324522	0.223011	0.105315	0.324522	0.041228	0.0283317	0.105315	0.324522	0.18487	0.105315	0.223011	0.087303	0.153252	0.0161397	0.223011	0.223011	0.0599944	0.223011	0.223011	0.223011	0.47224	0.153252
0.391474	0.324522	0.324522	0.0599944	0.26902	0.127042	0.26902	0.153252	0.26902	0.324522	0.153252	0.087303	0.26902	0.324522	0.391474	0.18487	0.127042	0.153252	0.324522	0.26902	0.391474	0.127042	0.324522	0.223011	0.105315	0.223011	0.47224	0.087303	0.324522	0.324522	0.324522	0.324522	0.0599944	0.0599944	0.153252	0.324522	0.18487	0.105315	0.153252	0.087303	0.223011	0.0234863	0.324522	0.324522	0.087303	0.223011	0.324522	0.324522	0.223011	0.153252
0.087303	0.105315	0.153252	0.0599944	0.087303	0.0599944	0.127042	0.105315	0.127042	0.153252	0.0497337	0.0194695	0.127042	0.153252	0.127042	0.087303	0.041228	0.0497337	0.105315	0.127042	0.127042	0.087303	0.153252	0.105315	0.0497337	0.0723719	0.105315	0.087303	0.153252	0.0723719	0.105315	0.153252	0.041228	0.0194695	0.0723719	0.153252	0.127042	0.153252	0.105315	0.087303	0.153252	0.0110912	0.153252	0.105315	0.041228	0.153252	0.105315	0.105315	0.105315	0.153252
0.391474	0.324522	0.324522	0.0599944	0.26902	0.127042	0.26902	0.153252	0.26902	0.324522	0.105315	0.087303	0.26902	0.47224	0.569668	0.26902	0.127042	0.153252	0.324522	0.26902	0.391474	0.127042	0.324522	0.105315	0.153252	0.153252	0.324522	0.087303	0.324522	0.324522	0.223011	0.324522	0.087303	0.0599944	0.153252	0.324522	0.18487	0.105315	0.153252	0.0599944	0.223011	0.0341769	0.324522	0.223011	0.18487	0.223011	0.324522	0.223011	0.223011	0.153252
0.391474	0.687197	1	0.127042	0.391474	0.26902	0.569668	0.47224	0.828974	0.687197	0.153252	0.0599944	0.828974	0.324522	0.391474	0.26902	0.127042	0.223011	0.687197	0.828974	0.569668	0.391474	0.687197	0.223011	0.0723719	0.324522	0.47224	0.127042	1	0.47224	0.223011	1	0.127042	0.087303	0.324522	1	0.391474	0.324522	0.47224	0.087303	0.223011	0.0497337	0.687197	0.47224	0.127042	0.687197	0.687197	0.324522	0.687197	0.324522
0.18487	0.324522	0.324522	0.087303	0.26902	0.127042	0.26902	0.324522	0.26902	0.324522	0.105315	0.087303	0.26902	0.47224	0.26902	0.127042	0.127042	0.153252	0.324522	0.26902	0.391474	0.127042	0.324522	0.105315	0.105315	0.324522	0.223011	0.0599944	0.324522	0.324522	0.153252	0.324522	0.041228	0.0599944	0.153252	0.324522	0.391474	0.105315	0.324522	0.127042	0.324522	0.0341769	0.324522	0.47224	0.0599944	0.223011	0.324522	0.47224	0.223011	0.223011
0.324522	0.391474	0.569668	0.153252	0.47224	0.153252	0.324522	0.26902	0.47224	0.569668	0.087303	0.0497337	0.47224	0.26902	0.324522	0.223011	0.153252	0.127042	0.391474	0.47224	0.47224	0.324522	0.569668	0.26902	0.0599944	0.18487	0.26902	0.153252	0.569668	0.391474	0.26902	0.569668	0.105315	0.0497337	0.26902	0.569668	0.324522	0.26902	0.391474	0.153252	0.18487	0.0283317	0.391474	0.26902	0.153252	0.391474	0.391474	0.26902	0.391474	0.18487
0.18487	0.324522	0.324522	0.127042	0.26902	0.127042	0.391474	0.153252	0.26902	0.47224	0.105315	0.041228	0.26902	0.223011	0.26902	0.26902	0.087303	0.105315	0.324522	0.26902	0.26902	0.18487	0.47224	0.153252	0.0497337	0.153252	0.324522	0.087303	0.324522	0.223011	0.324522	0.324522	0.087303	0.0599944	0.223011	0.324522	0.26902	0.223011	0.153252	0.087303	0.153252	0.0341769	0.47224	0.223011	0.087303	0.324522	0.324522	0.223011	0.223011	0.223011
0.569668	0.324522	0.47224	0.0599944	0.26902	0.127042	0.26902	0.324522	0.391474	0.324522	0.153252	0.087303	0.391474	0.223011	0.26902	0.26902	0.087303	0.105315	0.47224	0.391474	0.26902	0.26902	0.324522	0.153252	0.153252	0.223011	0.324522	0.087303	0.47224	0.223011	0.223011	0.47224	0.127042	0.041228	0.223011	0.47224	0.18487	0.223011	0.223011	0.087303	0.153252	0.0341769	0.324522	0.223011	0.26902	0.47224	0.47224	0.153252	0.324522	0.324522
0.223011	0.18487	0.18487	0.0723719	0.324522	0.105315	0.153252	0.127042	0.153252	0.18487	0.391474	0.223011	0.153252	0.18487	0.324522	0.153252	0.0723719	0.0599944	0.26902	0.153252	0.223011	0.0723719	0.18487	0.087303	0.087303	0.127042	0.18487	0.105315	0.18487	0.18487	0.127042	0.18487	0.0497337	0.0497337	0.18487	0.18487	0.105315	0.18487	0.127042	0.0723719	0.127042	0.041228	0.18487	0.127042	0.105315	0.18487	0.26902	0.127042	0.127042	0.127042
0.0723719	0.127042	0.127042	0.0341769	0.153252	0.0723719	0.105315	0.0599944	0.105315	0.18487	0.0599944	0.0234863	0.105315	0.0599944	0.0723719	0.0723719	0.0497337	0.0599944	0.127042	0.105315	0.105315	0.153252	0.18487	0.0599944	0.0194695	0.0599944	0.087303	0.0723719	0.127042	0.087303	0.18487	0.127042	0.0341769	0.0341769	0.127042	0.127042	0.105315	0.087303	0.127042	0.0234863	0.041228	0.0194695	0.127042	0.087303	0.0723719	0.087303	0.127042	0.0599944	0.087303	0.041228
0.0723719	0.041228	0.041228	0.0110912	0.0723719	0.0161397	0.0341769	0.0283317	0.0341769	0.0599944	0.0283317	0.0234863	0.0341769	0.041228	0.0497337	0.0497337	0.0234863	0.0194695	0.0599944	0.0341769	0.0723719	0.0234863	0.0599944	0.041228	0.0133794	0.0283317	0.041228	0.0341769	0.041228	0.0599944	0.0599944	0.041228	0.0497337	0.00762181	0.0599944	0.041228	0.0341769	0.0283317	0.0283317	0.0341769	0.041228	0.00631828	0.041228	0.0283317	0.0234863	0.041228	0.0599944	0.0283317	0.0283317	0.041228
0.153252	0.391474	0.391474	0.153252	0.324522	0.153252	0.324522	0.26902	0.324522	0.569668	0.127042	0.0723719	0.324522	0.26902	0.223011	0.324522	0.223011	0.18487	0.391474	0.324522	0.324522	0.223011	0.569668	0.18487	0.087303	0.391474	0.391474	0.0723719	0.391474	0.26902	0.18487	0.391474	0.105315	0.0723719	0.26902	0.391474	0.687197	0.18487	0.18487	0.105315	0.18487	0.0283317	0.391474	0.569668	0.0723719	0.26902	0.391474	0.391474	0.26902	0.18487
0.26902	0.223011	0.324522	0.0599944	0.26902	0.127042	0.18487	0.324522	0.26902	0.223011	0.223011	0.087303	0.26902	0.223011	0.18487	0.127042	0.0599944	0.0723719	0.324522	0.391474	0.26902	0.127042	0.223011	0.105315	0.0723719	0.223011	0.223011	0.127042	0.324522	0.153252	0.105315	0.324522	0.0599944	0.041228	0.223011	0.324522	0.18487	0.223011	0.324522	0.127042	0.223011	0.0341769	0.223011	0.223011	0.087303	0.324522	0.324522	0.153252	0.324522	0.324522
0.391474	0.687197	1	0.127042	0.391474	0.26902	0.569668	0.47224	0.828974	0.687197	0.153252	0.0599944	0.828974	0.324522	0.391474	0.26902	0.127042	0.223011	0.687197	0.828974	0.569668	0.391474	0.687197	0.223011	0.0723719	0.324522	0.47224	0.127042	1	0.47224	0.223011	1	0.127042	0.087303	0.324522	1	0.391474	0.324522	0.47224	0.087303	0.223011	0.0497337	0.687197	0.47224	0.127042	0.687197	0.687197	0.324522	0.687197	0.324522
0.0497337	0.0599944	0.0599944	0.0341769	0.0723719	0.0723719	0.0497337	0.041228	0.0723719	0.0599944	0.127042	0.153252	0.0497337	0.127042	0.105315	0.0497337	0.0723719	0.041228	0.0599944	0.0497337	0.105315	0.0234863	0.0599944	0.0283317	0.041228	0.0599944	0.087303	0.0341769	0.0599944	0.0599944	0.0599944	0.0599944	0.0234863	0.0341769	0.041228	0.0599944	0.0497337	0.041228	0.0599944	0.0341769	0.127042	0.0133794	0.0599944	0.087303	0.0341769	0.041228	0.0599944	0.087303	0.041228	0.041228
0.0723719	0.041228	0.0599944	0.0497337	0.0723719	0.0161397	0.0497337	0.0599944	0.0723719	0.0599944	0.0133794	0.0110912	0.0497337	0.0599944	0.0497337	0.0341769	0.0161397	0.0133794	0.0599944	0.0497337	0.0723719	0.0723719	0.0599944	0.087303	0.0194695	0.041228	0.0283317	0.0497337	0.0599944	0.041228	0.0599944	0.0599944	0.0161397	0.0110912	0.041228	0.0599944	0.0497337	0.041228	0.0283317	0.0341769	0.041228	0.00631828	0.0599944	0.041228	0.0341769	0.087303	0.0599944	0.041228	0.041228	0.041228
0.127042	0.324522	0.324522	0.087303	0.26902	0.569668	0.26902	0.153252	0.26902	0.324522	0.105315	0.041228	0.26902	0.153252	0.18487	0.127042	0.127042	0.153252	0.324522	0.26902	0.26902	0.127042	0.324522	0.0723719	0.0341769	0.153252	0.223011	0.0599944	0.324522	0.223011	0.105315	0.324522	0.041228	0.18487	0.324522	0.324522	0.18487	0.324522	0.223011	0.041228	0.153252	0.153252	0.324522	0.223011	0.041228	0.223011	0.324522	0.153252	0.223011	0.105315
0.153252	0.26902	0.26902	0.0723719	0.324522	0.223011	0.223011	0.127042	0.324522	0.26902	0.087303	0.0497337	0.223011	0.26902	0.324522	0.105315	0.105315	0.127042	0.26902	0.223011	0.324522	0.105315	0.26902	0.087303	0.0599944	0.127042	0.18487	0.0723719	0.26902	0.26902	0.127042	0.26902	0.0341769	0.153252	0.18487	0.26902	0.153252	0.26902	0.18487	0.0497337	0.18487	0.0599944	0.26902	0.18487	0.0723719	0.18487	0.26902	0.18487	0.18487	0.087303
0.0723719	0.087303	0.087303	0.0723719	0.105315	0.0497337	0.0723719	0.041228	0.0723719	0.127042	0.041228	0.0497337	0.0723719	0.0599944	0.105315	0.105315	0.105315	0.0283317	0.087303	0.0723719	0.105315	0.105315	0.127042	0.0599944	0.041228	0.041228	0.0599944	0.0497337	0.087303	0.087303	0.087303	0.087303	0.105315	0.0110912	0.087303	0.087303	0.0723719	0.041228	0.041228	0.0161397	0.041228	0.00919427	0.087303	0.0599944	0.0723719	0.0599944	0.087303	0.087303	0.0599944	0.041228
0.153252	0.26902	0.26902	0.0497337	0.223011	0.105315	0.223011	0.391474	0.223011	0.26902	0.18487	0.105315	0.223011	0.26902	0.153252	0.105315	0.0723719	0.127042	0.391474	0.223011	0.223011	0.223011	0.26902	0.127042	0.18487	0.569668	0.26902	0.0497337	0.26902	0.18487	0.127042	0.26902	0.0341769	0.0497337	0.18487	0.26902	0.324522	0.127042	0.18487	0.105315	0.18487	0.0283317	0.26902	0.569668	0.0723719	0.26902	0.391474	0.391474	0.18487	0.26902
0.223011	0.569668	0.569668	0.153252	0.47224	0.223011	0.47224	0.26902	0.47224	0.828974	0.127042	0.0497337	0.47224	0.26902	0.324522	0.47224	0.223011	0.18487	0.569668	0.47224	0.47224	0.324522	0.828974	0.18487	0.0599944	0.26902	0.391474	0.105315	0.569668	0.391474	0.26902	0.569668	0.153252	0.0723719	0.391474	0.569668	0.687197	0.26902	0.26902	0.0723719	0.18487	0.041228	0.569668	0.391474	0.105315	0.391474	0.569668	0.26902	0.391474	0.18487
0.26902	0.687197	0.687197	0.087303	0.391474	0.26902	0.569668	0.324522	0.569668	0.687197	0.153252	0.0599944	0.569668	0.324522	0.391474	0.26902	0.127042	0.223011	0.687197	0.569668	0.569668	0.26902	0.687197	0.153252	0.0723719	0.324522	0.47224	0.087303	0.687197	0.47224	0.223011	0.687197	0.087303	0.087303	0.324522	0.687197	0.391474	0.223011	0.324522	0.0599944	0.223011	0.0497337	0.687197	0.47224	0.087303	0.47224	0.687197	0.324522	0.47224	0.223011
0.26902	1	0.687197	0.087303	0.391474	0.391474	0.569668	0.324522	0.569668	0.687197	0.153252	0.0599944	0.569668	0.324522	0.391474	0.26902	0.127042	0.223011	0.687197	0.569668	0.569668	0.26902	0.687197	0.153252	0.0723719	0.324522	0.47224	0.087303	0.687197	0.47224	0.223011	0.687197	0.087303	0.087303	0.324522	0.687197	0.391474	0.223011	0.324522	0.0599944	0.223011	0.0497337	0.687197	0.47224	0.087303	0.47224	0.687197	0.324522	0.47224	0.223011
0.153252	0.26902	0.391474	0.105315	0.223011	0.105315	0.223011	0.18487	0.324522	0.391474	0.087303	0.0341769	0.324522	0.127042	0.153252	0.153252	0.0723719	0.087303	0.26902	0.324522	0.223011	0.223011	0.391474	0.26902	0.0283317	0.127042	0.18487	0.153252	0.391474	0.18487	0.127042	0.391474	0.0723719	0.0341769	0.18487	0.391474	0.223011	0.26902	0.18487	0.0723719	0.087303	0.0194695	0.26902	0.18487	0.0723719	0.26902	0.26902	0.18487	0.26902	0.18487
0.26902	0.687197	0.687197	0.087303	0.391474	0.26902	0.569668	0.324522	0.569668	0.687197	0.153252	0.0599944	0.569668	0.324522	0.391474	0.26902	0.127042	0.324522	0.687197	0.569668	0.569668	0.26902	0.687197	0.153252	0.0723719	0.324522	0.47224	0.087303	0.687197	0.47224	0.223011	0.687197	0.087303	0.127042	0.324522	0.687197	0.391474	0.223011	0.324522	0.0599944	0.223011	0.0723719	0.687197	0.47224	0.087303	0.47224	0.687197	0.324522	0.47224	0.223011
0.153252	0.391474	0.391474	0.0723719	0.223011	0.153252	0.324522	0.18487	0.324522	0.391474	0.087303	0.0341769	0.324522	0.18487	0.223011	0.153252	0.0723719	0.127042	0.391474	0.324522	0.324522	0.153252	0.391474	0.18487	0.041228	0.18487	0.26902	0.105315	0.391474	0.26902	0.127042	0.391474	0.0497337	0.0497337	0.18487	0.391474	0.223011	0.18487	0.18487	0.0497337	0.127042	0.0283317	0.391474	0.26902	0.0497337	0.26902	0.391474	0.26902	0.26902	0.18487
0.105315	0.26902	0.26902	0.0341769	0.153252	0.105315	0.223011	0.127042	0.223011	0.26902	0.0599944	0.0234863	0.223011	0.127042	0.153252	0.105315	0.0497337	0.087303	0.26902	0.223011	0.223011	0.105315	0.26902	0.087303	0.0283317	0.127042	0.18487	0.0341769	0.26902	0.18487	0.087303	0.26902	0.0341769	0.0341769	0.127042	0.26902	0.153252	0.087303	0.127042	0.0234863	0.087303	0.0194695	0.26902	0.18487	0.0341769	0.18487	0.26902	0.127042	0.18487	0.087303
0.324522	0.391474	0.391474	0.0723719	0.324522	0.153252	0.324522	0.18487	0.324522	0.391474	0.18487	0.105315	0.324522	0.391474	0.47224	0.223011	0.153252	0.18487	0.391474	0.324522	0.47224	0.153252	0.391474	0.18487	0.127042	0.26902	0.569668	0.0723719	0.391474	0.391474	0.26902	0.391474	0.0723719	0.0723719	0.18487	0.391474	0.223011	0.127042	0.18487	0.105315	0.26902	0.0283317	0.391474	0.391474	0.105315	0.26902	0.391474	0.391474	0.26902	0.18487
0.18487	0.47224	0.47224	0.087303	0.26902	0.26902	0.391474	0.47224	0.391474	0.47224	0.153252	0.087303	0.391474	0.47224	0.26902	0.18487	0.087303	0.223011	0.47224	0.391474	0.391474	0.18487	0.47224	0.105315	0.105315	0.47224	0.324522	0.0599944	0.47224	0.324522	0.153252	0.47224	0.0599944	0.087303	0.223011	0.47224	0.569668	0.223011	0.324522	0.087303	0.47224	0.0497337	0.47224	0.687197	0.0599944	0.324522	0.47224	0.47224	0.324522	0.324522
0.324522	0.391474	0.391474	0.0723719	0.324522	0.153252	0.324522	0.18487	0.324522	0.391474	0.18487	0.105315	0.324522	0.391474	0.47224	0.223011	0.153252	0.18487	0.391474	0.324522	0.47224	0.153252	0.391474	0.26902	0.127042	0.26902	0.569668	0.105315	0.391474	0.391474	0.26902	0.391474	0.0723719	0.0723719	0.18487	0.391474	0.223011	0.18487	0.18487	0.153252	0.26902	0.0283317	0.391474	0.391474	0.105315	0.26902	0.391474	0.391474	0.26902	0.18487
0.26902	0.47224	0.47224	0.127042	0.569668	0.26902	0.391474	0.223011	0.391474	0.687197	0.223011	0.087303	0.391474	0.324522	0.391474	0.391474	0.18487	0.153252	0.47224	0.391474	0.391474	0.26902	0.687197	0.153252	0.0723719	0.223011	0.47224	0.127042	0.47224	0.324522	0.324522	0.47224	0.127042	0.087303	0.47224	0.47224	0.391474	0.324522	0.324522	0.087303	0.223011	0.0497337	0.47224	0.324522	0.127042	0.324522	0.47224	0.223011	0.324522	0.223011
0.127042	0.153252	0.223011	0.0599944	0.127042	0.087303	0.127042	0.105315	0.26902	0.153252	0.324522	0.18487	0.18487	0.105315	0.18487	0.127042	0.0599944	0.0723719	0.153252	0.18487	0.127042	0.087303	0.153252	0.0723719	0.0497337	0.105315	0.223011	0.0599944	0.223011	0.105315	0.105315	0.223011	0.087303	0.0599944	0.105315	0.223011	0.087303	0.105315	0.153252	0.041228	0.0723719	0.0161397	0.153252	0.153252	0.127042	0.153252	0.153252	0.105315	0.153252	0.105315
0.391474	0.687197	1	0.127042	0.391474	0.26902	0.569668	0.47224	0.828974	0.687197	0.153252	0.0599944	0.828974	0.324522	0.391474	0.26902	0.127042	0.223011	0.687197	0.828974	0.569668	0.391474	0.687197	0.223011	0.0723719	0.324522	0.47224	0.127042	1	0.47224	0.223011	1	0.127042	0.087303	0.324522	1	0.391474	0.324522	0.47224	0.087303	0.223011	0.0497337	0.687197	0.47224	0.127042	0.687197	0.687197	0.324522	0.687197	0.324522
0.0723719	0.087303	0.127042	0.0723719	0.105315	0.0341769	0.105315	0.127042	0.105315	0.127042	0.0283317	0.0161397	0.105315	0.0599944	0.0497337	0.0723719	0.0234863	0.0599944	0.127042	0.105315	0.0723719	0.105315	0.127042	0.087303	0.0283317	0.087303	0.0599944	0.0723719	0.127042	0.087303	0.087303	0.127042	0.0341769	0.0341769	0.087303	0.127042	0.105315	0.127042	0.0599944	0.0497337	0.041228	0.0283317	0.127042	0.087303	0.0723719	0.18487	0.127042	0.087303	0.087303	0.18487
0.127042	0.324522	0.324522	0.087303	0.391474	0.18487	0.26902	0.153252	0.26902	0.47224	0.153252	0.0599944	0.26902	0.153252	0.18487	0.18487	0.127042	0.105315	0.324522	0.26902	0.26902	0.18487	0.47224	0.105315	0.0341769	0.153252	0.223011	0.087303	0.324522	0.223011	0.223011	0.324522	0.087303	0.0599944	0.324522	0.324522	0.26902	0.223011	0.223011	0.041228	0.105315	0.0341769	0.324522	0.223011	0.087303	0.223011	0.324522	0.153252	0.223011	0.105315
0.0497337	0.041228	0.041228	0.00762181	0.0341769	0.0161397	0.0341769	0.087303	0.0341769	0.041228	0.041228	0.0341769	0.0341769	0.0599944	0.0341769	0.0234863	0.0341769	0.0194695	0.0599944	0.0341769	0.0341769	0.0234863	0.041228	0.0283317	0.0599944	0.127042	0.087303	0.0110912	0.041228	0.0283317	0.0283317	0.041228	0.0161397	0.00762181	0.041228	0.041228	0.0497337	0.0194695	0.0599944	0.0497337	0.041228	0.0043419	0.041228	0.087303	0.0110912	0.041228	0.0599944	0.0599944	0.0283317	0.0599944
0.0341769	0.041228	0.041228	0.0161397	0.0497337	0.0161397	0.0341769	0.0283317	0.0341769	0.0599944	0.0133794	0.0110912	0.0341769	0.0194695	0.0234863	0.0497337	0.0341769	0.0133794	0.0599944	0.0341769	0.0497337	0.0234863	0.0599944	0.0283317	0.00631828	0.0283317	0.0283317	0.0234863	0.041228	0.0283317	0.0283317	0.041228	0.0341769	0.00523769	0.041228	0.041228	0.0497337	0.0283317	0.0283317	0.0161397	0.0194695	0.0043419	0.041228	0.0283317	0.0110912	0.041228	0.0599944	0.0194695	0.0283317	0.0194695
0.391474	0.687197	1	0.127042	0.391474	0.26902	0.569668	0.47224	0.828974	0.687197	0.153252	0.0599944	0.828974	0.324522	0.391474	0.26902	0.127042	0.223011	0.687197	0.828974	0.569668	0.391474	0.687197	0.223011	0.0723719	0.324522	0.47224	0.127042	1	0.47224	0.223011	1	0.127042	0.087303	0.324522	1	0.391474	0.324522	0.47224	0.087303	0.223011	0.0497337	0.687197	0.47224	0.127042	0.687197	0.687197	0.324522	0.687197	0.324522
0.26902	0.687197	0.687197	0.127042	0.569668	0.26902	0.569668	0.324522	0.569668	1	0.153252	0.0599944	0.569668	0.324522	0.391474	0.391474	0.18487	0.223011	0.687197	0.569668	0.569668	0.391474	1	0.223011	0.0723719	0.324522	0.47224	0.127042	0.687197	0.47224	0.324522	0.687197	0.127042	0.087303	0.47224	0.687197	0.569668	0.324522	0.324522	0.087303	0.223011	0.0497337	0.687197	0.47224	0.127042	0.47224	0.687197	0.324522	0.47224	0.223011
0.18487	0.324522	0.47224	0.087303	0.18487	0.127042	0.26902	0.324522	0.391474	0.324522	0.0723719	0.041228	0.569668	0.223011	0.18487	0.127042	0.0599944	0.105315	0.324522	0.569668	0.26902	0.391474	0.324522	0.105315	0.0723719	0.223011	0.223011	0.0599944	0.47224	0.223011	0.153252	0.47224	0.0599944	0.041228	0.153252	0.47224	0.26902	0.153252	0.223011	0.0599944	0.153252	0.0234863	0.324522	0.324522	0.087303	0.324522	0.324522	0.223011	0.687197	0.223011
0.18487	0.324522	0.47224	0.087303	0.26902	0.391474	0.26902	0.223011	0.391474	0.324522	0.105315	0.041228	0.391474	0.153252	0.18487	0.127042	0.087303	0.223011	0.324522	0.391474	0.26902	0.18487	0.324522	0.105315	0.0341769	0.153252	0.223011	0.087303	0.47224	0.223011	0.105315	0.47224	0.0599944	0.18487	0.324522	0.47224	0.18487	0.324522	0.324522	0.041228	0.153252	0.105315	0.324522	0.223011	0.0599944	0.324522	0.324522	0.153252	0.324522	0.153252
0.26902	0.47224	0.47224	0.087303	0.391474	0.18487	0.391474	0.223011	0.391474	0.687197	0.105315	0.041228	0.391474	0.223011	0.26902	0.26902	0.127042	0.223011	0.47224	0.391474	0.391474	0.26902	0.687197	0.223011	0.0497337	0.223011	0.324522	0.18487	0.47224	0.324522	0.324522	0.47224	0.087303	0.087303	0.324522	0.47224	0.391474	0.223011	0.223011	0.0599944	0.153252	0.0497337	0.47224	0.324522	0.127042	0.324522	0.47224	0.223011	0.324522	0.153252
0.324522	0.569668	0.828974	0.105315	0.324522	0.223011	0.47224	0.391474	0.687197	0.569668	0.127042	0.0497337	0.687197	0.26902	0.324522	0.223011	0.105315	0.18487	0.569668	1	0.47224	0.324522	0.569668	0.18487	0.0599944	0.26902	0.391474	0.105315	0.828974	0.391474	0.18487	0.828974	0.105315	0.0723719	0.26902	0.828974	0.324522	0.26902	0.391474	0.0723719	0.18487	0.041228	0.569668	0.391474	0.105315	0.569668	0.569668	0.26902	0.828974	0.26902
0.26902	0.47224	0.47224	0.087303	0.26902	0.18487	0.391474	0.324522	0.391474	0.47224	0.153252	0.087303	0.391474	0.47224	0.391474	0.26902	0.087303	0.223011	0.47224	0.391474	0.391474	0.18487	0.47224	0.105315	0.105315	0.324522	0.47224	0.087303	0.47224	0.324522	0.223011	0.47224	0.087303	0.087303	0.223011	0.47224	0.391474	0.153252	0.223011	0.087303	0.324522	0.0497337	0.47224	0.47224	0.127042	0.324522	0.47224	0.324522	0.324522	0.324522
0.087303	0.153252	0.153252	0.0599944	0.18487	0.0599944	0.127042	0.153252	0.127042	0.223011	0.0497337	0.041228	0.127042	0.153252	0.127042	0.087303	0.087303	0.0723719	0.153252	0.127042	0.26902	0.087303	0.223011	0.153252	0.0497337	0.153252	0.153252	0.0599944	0.153252	0.153252	0.105315	0.153252	0.0283317	0.0283317	0.105315	0.153252	0.18487	0.0723719	0.0723719	0.087303	0.153252	0.0110912	0.153252	0.223011	0.041228	0.105315	0.153252	0.223011	0.105315	0.0723719
0.47224	0.569668	0.569668	0.0723719	0.47224	0.223011	0.47224	0.391474	0.47224	0.569668	0.18487	0.0723719	0.47224	0.26902	0.324522	0.223011	0.105315	0.18487	0.828974	0.47224	0.47224	0.223011	0.569668	0.26902	0.087303	0.391474	0.391474	0.153252	0.569668	0.391474	0.26902	0.569668	0.0723719	0.0723719	0.391474	0.569668	0.324522	0.26902	0.26902	0.0723719	0.18487	0.0599944	0.569668	0.391474	0.105315	0.569668	0.828974	0.26902	0.391474	0.26902
0.26902	0.223011	0.223011	0.087303	0.391474	0.087303	0.26902	0.153252	0.18487	0.324522	0.105315	0.0599944	0.18487	0.223011	0.26902	0.18487	0.087303	0.105315	0.324522	0.18487	0.26902	0.127042	0.324522	0.153252	0.0723719	0.153252	0.223011	0.127042	0.223011	0.223011	0.324522	0.223011	0.0599944	0.041228	0.223011	0.223011	0.18487	0.153252	0.105315	0.087303	0.153252	0.0341769	0.324522	0.153252	0.18487	0.324522	0.324522	0.153252	0.153252	0.153252
0.391474	0.324522	0.324522	0.0599944	0.391474	0.127042	0.26902	0.223011	0.26902	0.324522	0.223011	0.127042	0.26902	0.324522	0.569668	0.18487	0.087303	0.105315	0.47224	0.26902	0.569668	0.127042	0.324522	0.153252	0.153252	0.223011	0.324522	0.127042	0.324522	0.324522	0.223011	0.324522	0.087303	0.041228	0.223011	0.324522	0.18487	0.153252	0.153252	0.127042	0.324522	0.0341769	0.324522	0.223011	0.18487	0.324522	0.47224	0.223011	0.223011	0.223011
0.0723719	0.127042	0.127042	0.0497337	0.223011	0.0723719	0.105315	0.087303	0.105315	0.18487	0.127042	0.0723719	0.105315	0.0599944	0.0723719	0.105315	0.0497337	0.041228	0.18487	0.105315	0.153252	0.0723719	0.18487	0.087303	0.0194695	0.087303	0.087303	0.153252	0.127042	0.087303	0.087303	0.127042	0.0341769	0.0341769	0.18487	0.127042	0.105315	0.26902	0.087303	0.0723719	0.0599944	0.0283317	0.127042	0.087303	0.0497337	0.127042	0.18487	0.0599944	0.087303	0.0599944
0.391474	0.687197	1	0.127042	0.391474	0.26902	0.569668	0.47224	0.828974	0.687197	0.153252	0.0599944	0.828974	0.324522	0.391474	0.26902	0.127042	0.223011	0.687197	0.828974	0.569668	0.391474	0.687197	0.223011	0.0723719	0.324522	0.47224	0.127042	1	0.47224	0.223011	1	0.127042	0.087303	0.324522	1	0.391474	0.324522	0.47224	0.087303	0.223011	0.0497337	0.687197	0.47224	0.127042	0.687197	0.687197	0.324522	0.687197	0.324522
0.391474	0.153252	0.223011	0.041228	0.18487	0.0599944	0.127042	0.153252	0.18487	0.153252	0.105315	0.0599944	0.18487	0.153252	0.18487	0.087303	0.0599944	0.105315	0.223011	0.18487	0.26902	0.087303	0.153252	0.223011	0.0723719	0.153252	0.223011	0.127042	0.223011	0.223011	0.153252	0.223011	0.0599944	0.041228	0.153252	0.223011	0.087303	0.105315	0.105315	0.127042	0.153252	0.0234863	0.153252	0.153252	0.087303	0.223011	0.223011	0.153252	0.153252	0.223011
0.223011	0.127042	0.18487	0.0341769	0.153252	0.0497337	0.105315	0.127042	0.153252	0.127042	0.087303	0.0497337	0.153252	0.127042	0.153252	0.0723719	0.0497337	0.0599944	0.18487	0.153252	0.223011	0.105315	0.127042	0.18487	0.087303	0.127042	0.18487	0.105315	0.18487	0.127042	0.127042	0.18487	0.0341769	0.0234863	0.087303	0.18487	0.0723719	0.127042	0.087303	0.153252	0.127042	0.0133794	0.127042	0.127042	0.105315	0.18487	0.18487	0.127042	0.127042	0.127042
0.223011	0.26902	0.391474	0.105315	0.324522	0.153252	0.223011	0.569668	0.324522	0.26902	0.26902	0.153252	0.324522	0.26902	0.153252	0.105315	0.105315	0.127042	0.391474	0.324522	0.223011	0.153252	0.26902	0.18487	0.127042	0.569668	0.26902	0.105315	0.391474	0.18487	0.087303	0.391474	0.0497337	0.0723719	0.26902	0.391474	0.324522	0.26902	0.391474	0.153252	0.18487	0.041228	0.26902	0.569668	0.0723719	0.391474	0.391474	0.391474	0.26902	0.391474
0.127042	0.324522	0.324522	0.127042	0.26902	0.127042	0.26902	0.324522	0.26902	0.47224	0.153252	0.087303	0.26902	0.324522	0.18487	0.26902	0.18487	0.153252	0.324522	0.26902	0.26902	0.18487	0.47224	0.153252	0.105315	0.47224	0.324522	0.0599944	0.324522	0.223011	0.153252	0.324522	0.087303	0.0599944	0.223011	0.324522	0.828974	0.153252	0.223011	0.127042	0.223011	0.0234863	0.324522	0.687197	0.0599944	0.223011	0.324522	0.47224	0.223011	0.223011
0.47224	0.569668	0.569668	0.0723719	0.47224	0.223011	0.47224	0.391474	0.47224	0.569668	0.18487	0.0723719	0.47224	0.26902	0.324522	0.223011	0.105315	0.18487	0.828974	0.47224	0.47224	0.223011	0.569668	0.26902	0.087303	0.391474	0.391474	0.153252	0.569668	0.391474	0.26902	0.569668	0.0723719	0.0723719	0.391474	0.569668	0.324522	0.26902	0.26902	0.0723719	0.18487	0.0599944	0.569668	0.391474	0.105315	0.569668	0.828974	0.26902	0.391474	0.26902
0.18487	0.47224	0.47224	0.087303	0.26902	0.18487	0.391474	0.47224	0.391474	0.47224	0.223011	0.127042	0.391474	0.47224	0.26902	0.18487	0.127042	0.223011	0.47224	0.391474	0.391474	0.18487	0.47224	0.153252	0.153252	0.687197	0.47224	0.0599944	0.47224	0.324522	0.153252	0.47224	0.0599944	0.087303	0.223011	0.47224	0.569668	0.153252	0.324522	0.127042	0.324522	0.0341769	0.47224	1	0.0599944	0.324522	0.47224	0.687197	0.324522	0.324522
0.26902	0.687197	0.687197	0.127042	0.391474	0.26902	0.828974	0.324522	0.569668	0.687197	0.153252	0.0599944	0.569668	0.324522	0.391474	0.26902	0.127042	0.223011	0.687197	0.569668	0.569668	0.26902	0.687197	0.153252	0.0723719	0.324522	0.47224	0.087303	0.687197	0.47224	0.324522	0.687197	0.087303	0.087303	0.324522	0.687197	0.391474	0.223011	0.324522	0.0599944	0.223011	0.0497337	1	0.47224	0.087303	0.687197	0.687197	0.324522	0.47224	0.223011
0.223011	0.391474	0.569668	0.153252	0.223011	0.223011	0.47224	0.26902	0.47224	0.391474	0.087303	0.0341769	0.687197	0.18487	0.223011	0.153252	0.105315	0.127042	0.391474	0.47224	0.324522	0.324522	0.391474	0.127042	0.041228	0.18487	0.26902	0.0723719	0.569668	0.26902	0.18487	0.569668	0.0723719	0.0497337	0.18487	0.569668	0.223011	0.18487	0.26902	0.0497337	0.127042	0.041228	0.569668	0.26902	0.0723719	0.569668	0.391474	0.18487	0.569668	0.18487
0.391474	0.687197	1	0.127042	0.391474	0.26902	0.569668	0.47224	0.828974	0.687197	0.153252	0.0599944	0.828974	0.324522	0.391474	0.26902	0.127042	0.223011	0.687197	0.828974	0.569668	0.391474	0.687197	0.223011	0.0723719	0.324522	0.47224	0.127042	1	0.47224	0.223011	1	0.127042	0.087303	0.324522	1	0.391474	0.324522	0.47224	0.087303	0.223011	0.0497337	0.687197	0.47224	0.127042	0.687197	0.687197	0.324522	0.687197	0.324522
0.223011	0.391474	0.391474	0.105315	0.47224	0.223011	0.324522	0.18487	0.324522	0.569668	0.127042	0.0723719	0.324522	0.26902	0.324522	0.223011	0.223011	0.26902	0.391474	0.324522	0.47224	0.223011	0.569668	0.26902	0.087303	0.26902	0.391474	0.105315	0.391474	0.391474	0.26902	0.391474	0.0723719	0.105315	0.26902	0.391474	0.324522	0.26902	0.18487	0.105315	0.26902	0.041228	0.391474	0.391474	0.105315	0.26902	0.391474	0.391474	0.26902	0.127042
0.391474	0.47224	0.687197	0.127042	0.391474	0.18487	0.569668	0.47224	0.569668	0.47224	0.153252	0.0599944	0.569668	0.223011	0.26902	0.18487	0.087303	0.153252	0.687197	0.569668	0.391474	0.26902	0.47224	0.223011	0.0723719	0.324522	0.324522	0.127042	0.687197	0.324522	0.223011	0.687197	0.087303	0.0599944	0.324522	0.687197	0.26902	0.324522	0.324522	0.087303	0.153252	0.0497337	0.687197	0.324522	0.127042	1	0.687197	0.223011	0.47224	0.324522
0.087303	0.105315	0.105315	0.0599944	0.127042	0.087303	0.127042	0.105315	0.087303	0.105315	0.0723719	0.0599944	0.087303	0.0723719	0.0599944	0.0599944	0.087303	0.0723719	0.153252	0.087303	0.127042	0.041228	0.105315	0.0497337	0.0723719	0.223011	0.153252	0.0599944	0.105315	0.0723719	0.0497337	0.105315	0.0194695	0.041228	0.105315	0.105315	0.087303	0.0723719	0.0723719	0.041228	0.0723719	0.0341769	0.153252	0.153252	0.041228	0.153252	0.153252	0.105315	0.0723719	0.0723719
0.324522	0.569668	0.828974	0.105315	0.324522	0.223011	0.47224	0.391474	0.687197	0.569668	0.127042	0.0497337	0.687197	0.26902	0.324522	0.223011	0.105315	0.18487	0.569668	1	0.47224	0.324522	0.569668	0.18487	0.0599944	0.26902	0.391474	0.105315	0.828974	0.391474	0.18487	0.828974	0.105315	0.0723719	0.26902	0.828974	0.324522	0.26902	0.391474	0.0723719	0.18487	0.041228	0.569668	0.391474	0.105315	0.569668	0.569668	0.26902	0.828974	0.26902
0.324522	0.26902	0.391474	0.0723719	0.324522	0.105315	0.223011	0.26902	0.324522	0.391474	0.18487	0.0723719	0.324522	0.18487	0.223011	0.223011	0.105315	0.18487	0.391474	0.324522	0.223011	0.223011	0.391474	0.26902	0.087303	0.26902	0.391474	0.105315	0.391474	0.18487	0.18487	0.391474	0.105315	0.0723719	0.26902	0.391474	0.223011	0.26902	0.18487	0.153252	0.127042	0.041228	0.26902	0.26902	0.153252	0.391474	0.391474	0.18487	0.26902	0.26902
0.18487	0.47224	0.47224	0.087303	0.26902	0.18487	0.391474	0.47224	0.391474	0.47224	0.223011	0.127042	0.391474	0.47224	0.26902	0.18487	0.127042	0.223011	0.47224	0.391474	0.391474	0.18487	0.47224	0.153252	0.153252	0.687197	0.47224	0.0599944	0.47224	0.324522	0.153252	0.47224	0.0599944	0.087303	0.223011	0.47224	0.569668	0.153252	0.324522	0.127042	0.324522	0.0341769	0.47224	1	0.0599944	0.324522	0.47224	0.687197	0.324522	0.324522
0.26902	0.47224	0.687197	0.18487	0.391474	0.18487	0.391474	0.47224	0.569668	0.687197	0.105315	0.0599944	0.569668	0.324522	0.26902	0.26902	0.127042	0.153252	0.47224	0.569668	0.391474	0.391474	0.687197	0.223011	0.0723719	0.324522	0.324522	0.127042	0.687197	0.324522	0.223011	0.687197	0.127042	0.0599944	0.324522	0.687197	0.569668	0.324522	0.324522	0.127042	0.223011	0.0341769	0.47224	0.47224	0.127042	0.47224	0.47224	0.324522	0.47224	0.324522
0.26902	1	0.687197	0.087303	0.391474	0.391474	0.569668	0.324522	0.569668	0.687197	0.153252	0.0599944	0.569668	0.324522	0.391474	0.26902	0.127042	0.223011	0.687197	0.569668	0.569668	0.26902	0.687197	0.153252	0.0723719	0.324522	0.47224	0.087303	0.687197	0.47224	0.223011	0.687197	0.087303	0.087303	0.324522	0.687197	0.391474	0.223011	0.324522	0.0599944	0.223011	0.0497337	0.687197	0.47224	0.087303	0.47224	0.687197	0.324522	0.47224	0.223011
0.26902	1	0.687197	0.087303	0.391474	0.391474	0.569668	0.324522	0.569668	0.687197	0.153252	0.0599944	0.569668	0.324522	0.391474	0.26902	0.127042	0.223011	0.687197	0.569668	0.569668	0.26902	0.687197	0.153252	0.0723719	0.324522	0.47224	0.087303	0.687197	0.47224	0.223011	0.687197	0.087303	0.087303	0.324522	0.687197	0.391474	0.223011	0.324522	0.0599944	0.223011	0.0497337	0.687197	0.47224	0.087303	0.47224	0.687197	0.324522	0.47224	0.223011
0.087303	0.324522	0.223011	0.087303	0.18487	0.569668	0.26902	0.105315	0.18487	0.223011	0.0723719	0.0283317	0.18487	0.105315	0.127042	0.087303	0.087303	0.153252	0.223011	0.18487	0.18487	0.087303	0.223011	0.0497337	0.0234863	0.105315	0.153252	0.0599944	0.223011	0.153252	0.105315	0.223011	0.0283317	0.127042	0.223011	0.223011	0.127042	0.153252	0.153252	0.0194695	0.105315	0.105315	0.324522	0.153252	0.041228	0.223011	0.223011	0.105315	0.153252	0.0723719
0.26902	0.687197	0.687197	0.087303	0.391474	0.26902	0.569668	0.324522	0.569668	0.687197	0.153252	0.0599944	0.569668	0.324522	0.391474	0.26902	0.127042	0.223011	0.687197	0.569668	0.569668	0.26902	0.687197	0.153252	0.0723719	0.324522	0.47224	0.087303	0.687197	0.47224	0.223011	0.687197	0.087303	0.087303	0.324522	0.687197	0.391474	0.223011	0.324522	0.0599944	0.223011	0.0723719	0.687197	0.47224	0.087303	0.47224	0.687197	0.324522	0.47224	0.223011
0.153252	0.391474	0.391474	0.0723719	0.324522	0.153252	0.324522	0.18487	0.324522	0.569668	0.127042	0.0497337	0.324522	0.18487	0.223011	0.223011	0.153252	0.26902	0.391474	0.324522	0.324522	0.223011	0.569668	0.26902	0.0599944	0.26902	0.391474	0.105315	0.391474	0.26902	0.18487	0.391474	0.0723719	0.105315	0.26902	0.391474	0.324522	0.18487	0.18487	0.0723719	0.127042	0.041228	0.391474	0.391474	0.105315	0.26902	0.391474	0.26902	0.26902	0.127042
0.18487	0.687197	0.47224	0.0599944	0.26902	0.391474	0.391474	0.223011	0.391474	0.47224	0.105315	0.041228	0.391474	0.223011	0.26902	0.18487	0.087303	0.153252	0.47224	0.391474	0.391474	0.18487	0.47224	0.105315	0.0497337	0.223011	0.324522	0.0599944	0.47224	0.324522	0.153252	0.47224	0.0599944	0.0599944	0.223011	0.47224	0.26902	0.153252	0.223011	0.041228	0.153252	0.0341769	0.47224	0.324522	0.0599944	0.324522	0.47224	0.223011	0.324522	0.153252
0.391474	0.687197	1	0.127042	0.391474	0.26902	0.569668	0.47224	0.828974	0.687197	0.153252	0.0599944	0.828974	0.324522	0.391474	0.26902	0.127042	0.223011	0.687197	0.828974	0.569668	0.391474	0.687197	0.223011	0.0723719	0.324522	0.47224	0.127042	1	0.47224	0.223011	1	0.127042	0.087303	0.324522	1	0.391474	0.324522	0.47224	0.087303	0.223011	0.0497337	0.687197	0.47224	0.127042	0.687197	0.687197	0.324522	0.687197	0.324522
0.153252	0.391474	0.391474	0.105315	0.324522	0.153252	0.324522	0.18487	0.324522	0.569668	0.087303	0.0341769	0.324522	0.18487	0.223011	0.324522	0.153252	0.127042	0.391474	0.324522	0.324522	0.223011	0.569668	0.127042	0.041228	0.18487	0.26902	0.0723719	0.391474	0.26902	0.18487	0.391474	0.105315	0.0497337	0.26902	0.391474	0.47224	0.18487	0.18487	0.0497337	0.127042	0.0283317	0.391474	0.26902	0.0723719	0.26902	0.391474	0.18487	0.26902	0.127042
0.391474	0.687197	1	0.127042	0.391474	0.26902	0.569668	0.47224	0.828974	0.687197	0.153252	0.0599944	0.828974	0.324522	0.391474	0.26902	0.127042	0.223011	0.687197	0.828974	0.569668	0.391474	0.687197	0.223011	0.0723719	0.324522	0.47224	0.127042	1	0.47224	0.223011	1	0.127042	0.087303	0.324522	1	0.391474	0.324522	0.47224	0.087303	0.223011	0.0497337	0.687197	0.47224	0.127042	0.687197	0.687197	0.324522	0.687197	0.324522
[truncated: 125 more columns]
