# Supplementary material for: An Ensemble Matrix Completion Model for Predicting Potential Drugs Against SARS-CoV-2
Source: Front Microbiol. 2021 Jul 21;12:694534. doi: 10.3389/fmicb.2021.694534 (PMC8334363; doi:10.3389/fmicb.2021.694534)
Supplement: Supplementary file 2 [file Table_2.XLSX]

## Sheet: Sheet1
ID	Drugs
1	4-HPR (Fenretinide)
2	5-Bromovinyldeoxyuridine
3	Abacavir
4	ABT-263
5	Acetylsalicylic acid
6	Aciclovir
7	Adefovir Dipivoxil
8	Alisporivir
9	Alpha-lipoic acid
10	Amantadine
11	Amiodarone
12	Amodiaquine
13	Amprenavir
14	Anisomycin
15	Apoptozole
16	Aprotinin
17	Arbidol (Umifenovir)
18	Artesunate
19	Asunaprevir
20	Atazanavir
21	Atovaquone
22	Azacitidine
23	Azaribine
24	Azithromycin
25	BCX4430 (Galidesivir)
26	Benztropine
27	Bepridil
28	Berberine
29	Bevirimat
30	Bithionol
31	Bortezomib
32	Brecanavir
33	Brequinar
34	Brincidofovir
35	Caffeine
36	Calanolide A
37	Camostat
38	Camptothecin
39	Cepharanthine
40	Chloroquine
41	Chlorpromazine
42	Cidofovir
43	Clevudine
44	Clomipramine
45	Cyclosporine
46	CYT107
47	Daclatasvir
48	Dalbavancin
49	Darunavir
50	Dasatinib
51	Delavirdine
52	Dibucaine
53	Didanosine
54	Diphyllin
55	Dolutegravir
56	Doxycycline
57	Efavirenz
58	Eflornithine
59	EIPA (amiloride)
60	Emetine
61	Emodin
62	Emtricitabine
63	Enfuvirtide
64	Entecavir
65	Erlotinib
66	Ezetimibe
67	Famciclovir
68	Favipiravir
69	Filociclovir
70	Flavopiridol
71	Fluoxetine
72	Fluvastatin
73	Formoterol
74	Fosamprenavir
75	Foscarnet
76	Ganciclovir
77	Gefitinib
78	Gemcitabine
79	Genistin
80	Glycyrrhizin
81	Hexachlorophene
82	Homoharringtonine
83	Hydroxychloroquine
84	Idoxuridine
85	Imatinib
86	Indinavir
87	Indomethacin
88	Inosine pranobex
89	Irbesartan
90	Isolanid (lanatoside C)
91	Itraconazole
92	Ivermectin
93	Kasugamycin
94	Labyrinthopeptin A1
95	Labyrinthopeptin A2
96	Lamivudine
97	Leflunomide
98	Letermovir
99	Lobucavir
100	Lopinavir
101	Lovastatin
102	Luteolin
103	Manidipine
104	Maraviroc
105	Mefloquine
106	Memantine
107	Metformin
108	Minocycline
109	Mitoxantrone
110	Monensin
111	Mycophenolic acid
112	Nafamostat
113	Nelfinavir
114	Nevirapine
115	Niclosamide
116	Nitazoxanide
117	N-MCT
118	Novobiocin
119	Obatoclax
120	Oritavancin
121	Oseltamivir
122	Palivizumab
123	Penciclovir
124	Pentosan polysulfate
125	Phosphonoacetic Acid
126	Pirlindole
127	Pleconaril
128	Posaconazole
129	Promethazine
130	Quinacrine
131	Quinine
132	Raloxifene
133	Raltegravir
134	Rapamycin (Sirolimus)
135	Regorafenib
136	Remdesivir
137	Ribavirin
138	Rilpivirine
139	Rimantadine
140	Ritonavir
141	Roscovitine (Seliciclib)
142	Salinomycin
143	Saquinavir
144	Saracatinib
145	Silvestrol
146	Simeprevir
147	Simvastatin
148	Sofosbuvir
149	Sorafenib
150	Stavudine
151	Sunitinib
152	Suramin
153	Tamoxifen
154	Teicoplanin
155	Telaprevir
156	Telavancin
157	Telbivudine
158	Tenofovir
159	Tenofovir disoproxil
160	Teriflunomide
161	Thymalfasin
162	Tilorone (Amixin)
163	Tipranavir
164	Topotecan
165	Toremifene
166	Trametinib
167	Trifluridine
168	Uracil
169	Valacyclovir
170	Valganciclovir
171	Verapamil
172	Vidarabine
173	Zalcitabine
174	Zanamivir
175	Zidovudine
