# Supplementary material for: An Ensemble Matrix Completion Model for Predicting Potential Drugs Against SARS-CoV-2
Source: Front Microbiol. 2021 Jul 21;12:694534. doi: 10.3389/fmicb.2021.694534 (PMC8334363; doi:10.3389/fmicb.2021.694534)
Supplement: Supplementary file 3 [file Table_3.XLSX]

## Sheet: Sheet1
1	0.159965	0.326266	0.096144	0.326266	0.0639793	0.326266	0.0255889	0.00924368	0.399957	0.0170282	0.399957	0.0868364	0.0425752	0.177112	0.240386	0.326266	0.0425752	0.29468	0.399957	0.326266	0.0425752	0.326266	0.326266	0.0045321	0.240386	0.399957	0.00924368	0.0868364	0.361237	0.326266	0.326266	0.266152	0.117859	0.266152	0.326266	0.266152	0.177112	0.326266	0.196096	0.000888724	0.217114	0.217114	0.266152	0.326266	0.361237	0.326266	0.399957	0.326266	0.159965
0.159965	1	0.399957	0.177112	0.399957	0.0425752	0.326266	0.0868364	0.00501788	0.399957	0.0138908	0.399957	0.0868364	0.0425752	0.217114	0.29468	0.399957	0.144479	0.361237	0.399957	0.399957	0.0521913	0.399957	0.399957	0.0045321	0.29468	0.326266	0.0170282	0.159965	0.361237	0.217114	0.326266	0.326266	0.177112	0.326266	0.399957	0.399957	0.490292	0.399957	0.196096	0.000591404	0.266152	0.266152	0.399957	0.399957	0.361237	0.399957	0.399957	0.399957	0.240386
0.326266	0.399957	1	0.240386	0.815753	0.0868364	0.815753	0.0639793	0.0102345	0.815753	0.0283317	0.815753	0.177112	0.0868364	0.442827	0.60103	0.815753	0.106449	0.73678	0.815753	0.815753	0.0868364	0.815753	0.815753	0.00615123	0.60103	0.665452	0.012546	0.177112	0.90319	0.442827	0.665452	0.665452	0.29468	0.665452	0.815753	0.665452	0.442827	0.815753	0.399957	0.000802687	0.442827	0.361237	0.665452	0.815753	0.73678	0.815753	0.815753	0.815753	0.399957
0.096144	0.177112	0.240386	1	0.240386	0.0313685	0.196096	0.0639793	0.00681055	0.240386	0.0153797	0.240386	0.0521913	0.0384535	0.130492	0.177112	0.240386	0.070837	0.217114	0.240386	0.240386	0.0313685	0.240386	0.240386	0.00924368	0.217114	0.196096	0.00681055	0.0639793	0.217114	0.159965	0.196096	0.240386	0.0868364	0.196096	0.240386	0.240386	0.240386	0.240386	0.117859	0.000435734	0.130492	0.106449	0.29468	0.240386	0.217114	0.240386	0.240386	0.240386	0.117859
0.326266	0.399957	0.815753	0.240386	1	0.070837	0.665452	0.0639793	0.0102345	0.815753	0.0231117	0.815753	0.177112	0.106449	0.442827	0.60103	0.815753	0.106449	0.73678	0.815753	0.815753	0.106449	0.815753	0.815753	0.00615123	0.60103	0.665452	0.0153797	0.217114	0.73678	0.442827	0.665452	0.665452	0.29468	0.665452	0.815753	0.665452	0.442827	0.815753	0.399957	0.000983984	0.442827	0.361237	0.665452	0.815753	0.73678	0.815753	0.815753	0.815753	0.399957
0.0639793	0.0425752	0.0868364	0.0313685	0.070837	1	0.106449	0.0153797	0.0231117	0.0868364	0.0102345	0.070837	0.0521913	0.0208742	0.0577855	0.0521913	0.070837	0.0170282	0.0784297	0.0868364	0.0868364	0.0138908	0.070837	0.070837	0.00754055	0.0639793	0.0868364	0.00681055	0.0283317	0.096144	0.0577855	0.070837	0.070837	0.0255889	0.0577855	0.070837	0.0577855	0.0384535	0.070837	0.0425752	0.000435734	0.0384535	0.0384535	0.070837	0.070837	0.0784297	0.070837	0.0868364	0.070837	0.0639793
0.326266	0.326266	0.815753	0.196096	0.665452	0.106449	1	0.0521913	0.012546	0.665452	0.0283317	0.665452	0.177112	0.070837	0.361237	0.490292	0.665452	0.106449	0.60103	0.665452	0.665452	0.070837	0.665452	0.665452	0.00615123	0.490292	0.542844	0.0102345	0.144479	0.73678	0.442827	0.542844	0.542844	0.240386	0.542844	0.665452	0.542844	0.361237	0.665452	0.326266	0.000802687	0.361237	0.29468	0.542844	0.665452	0.60103	0.665452	0.665452	0.665452	0.326266
0.0255889	0.0868364	0.0639793	0.0639793	0.0639793	0.0153797	0.0521913	1	0.00333916	0.0639793	0.00501788	0.0639793	0.0208742	0.0188534	0.0425752	0.0471386	0.0639793	0.0639793	0.0577855	0.0639793	0.0784297	0.0231117	0.0639793	0.0639793	0.0030159	0.0577855	0.0521913	0.0208742	0.070837	0.0577855	0.0521913	0.0521913	0.0784297	0.0425752	0.0521913	0.0639793	0.0784297	0.117859	0.0639793	0.0313685	0.000174275	0.0347308	0.0425752	0.096144	0.0639793	0.0577855	0.0639793	0.0639793	0.0639793	0.0384535
0.00924368	0.00501788	0.0102345	0.00681055	0.0102345	0.0231117	0.012546	0.00333916	1	0.0102345	0.00615123	0.0102345	0.00501788	0.00369707	0.0083488	0.00754055	0.0102345	0.00246022	0.00924368	0.012546	0.0102345	0.00246022	0.0102345	0.0102345	0.00681055	0.00924368	0.0102345	0.00120623	0.00333916	0.00924368	0.0102345	0.0102345	0.0102345	0.00369707	0.0083488	0.0102345	0.0083488	0.00555573	0.0102345	0.00615123	0.000174275	0.00555573	0.00555573	0.0083488	0.012546	0.00924368	0.0102345	0.0102345	0.0102345	0.00501788
0.399957	0.399957	0.815753	0.240386	0.815753	0.0868364	0.665452	0.0639793	0.0102345	1	0.0231117	0.815753	0.177112	0.0868364	0.442827	0.60103	0.815753	0.106449	0.73678	0.815753	0.815753	0.0868364	0.815753	0.815753	0.00754055	0.60103	0.815753	0.012546	0.177112	0.90319	0.442827	0.665452	0.665452	0.29468	0.665452	0.815753	0.665452	0.442827	0.815753	0.399957	0.000802687	0.442827	0.361237	0.665452	0.815753	0.90319	0.815753	1	0.815753	0.399957
0.0170282	0.0138908	0.0283317	0.0153797	0.0231117	0.0102345	0.0283317	0.00501788	0.00615123	0.0231117	1	0.0231117	0.0138908	0.00555573	0.0188534	0.0170282	0.0231117	0.00681055	0.0208742	0.0231117	0.0283317	0.0030159	0.0231117	0.0231117	0.0030159	0.0208742	0.0283317	0.00222205	0.0113315	0.0255889	0.0231117	0.0283317	0.0231117	0.0083488	0.0188534	0.0231117	0.0188534	0.0188534	0.0231117	0.0113315	0.000142165	0.012546	0.0188534	0.0231117	0.0283317	0.0208742	0.0231117	0.0231117	0.0231117	0.0255889
0.399957	0.399957	0.815753	0.240386	0.815753	0.070837	0.665452	0.0639793	0.0102345	0.815753	0.0231117	1	0.177112	0.106449	0.442827	0.60103	0.815753	0.106449	0.73678	0.815753	0.815753	0.106449	0.815753	0.815753	0.00615123	0.60103	0.665452	0.0153797	0.177112	0.73678	0.442827	0.665452	0.665452	0.29468	0.665452	0.815753	0.665452	0.442827	0.815753	0.399957	0.000802687	0.442827	0.361237	0.665452	0.815753	0.73678	0.815753	0.815753	0.815753	0.399957
0.0868364	0.0868364	0.177112	0.0521913	0.177112	0.0521913	0.177112	0.0208742	0.00501788	0.177112	0.0138908	0.177112	1	0.177112	0.217114	0.240386	0.177112	0.0521913	0.196096	0.177112	0.177112	0.0283317	0.177112	0.177112	0.0083488	0.159965	0.144479	0.0113315	0.0384535	0.159965	0.117859	0.144479	0.144479	0.0639793	0.144479	0.177112	0.144479	0.096144	0.217114	0.0868364	0.00108945	0.096144	0.0784297	0.177112	0.177112	0.196096	0.177112	0.177112	0.177112	0.159965
0.0425752	0.0425752	0.0868364	0.0384535	0.106449	0.0208742	0.070837	0.0188534	0.00369707	0.0868364	0.00555573	0.106449	0.177112	1	0.130492	0.117859	0.0868364	0.0208742	0.0784297	0.0868364	0.0868364	0.0313685	0.0868364	0.0868364	0.00333916	0.0784297	0.070837	0.00681055	0.0347308	0.0784297	0.0577855	0.070837	0.0868364	0.0313685	0.070837	0.0868364	0.070837	0.0471386	0.106449	0.0425752	0.000654794	0.0471386	0.070837	0.0868364	0.0868364	0.096144	0.0868364	0.0868364	0.0868364	0.096144
0.177112	0.217114	0.442827	0.130492	0.442827	0.0577855	0.361237	0.0425752	0.0083488	0.442827	0.0188534	0.442827	0.217114	0.130492	1	0.490292	0.442827	0.0577855	0.399957	0.442827	0.442827	0.0577855	0.442827	0.442827	0.00615123	0.326266	0.442827	0.0102345	0.096144	0.399957	0.240386	0.442827	0.361237	0.159965	0.361237	0.442827	0.361237	0.240386	0.442827	0.217114	0.00053415	0.240386	0.196096	0.361237	0.442827	0.399957	0.442827	0.442827	0.442827	0.399957
0.240386	0.29468	0.60103	0.177112	0.60103	0.0521913	0.490292	0.0471386	0.00754055	0.60103	0.0170282	0.60103	0.240386	0.117859	0.490292	1	0.73678	0.0784297	0.542844	0.60103	0.60103	0.0639793	0.60103	0.60103	0.00555573	0.442827	0.490292	0.00924368	0.130492	0.542844	0.326266	0.490292	0.490292	0.217114	0.490292	0.60103	0.490292	0.326266	0.60103	0.29468	0.000591404	0.326266	0.266152	0.490292	0.60103	0.542844	0.60103	0.60103	0.60103	0.361237
0.326266	0.399957	0.815753	0.240386	0.815753	0.070837	0.665452	0.0639793	0.0102345	0.815753	0.0231117	0.815753	0.177112	0.0868364	0.442827	0.73678	1	0.106449	0.73678	0.815753	0.815753	0.0868364	0.815753	0.815753	0.00615123	0.60103	0.665452	0.012546	0.177112	0.73678	0.442827	0.665452	0.665452	0.29468	0.665452	0.815753	0.665452	0.442827	0.815753	0.399957	0.000802687	0.442827	0.361237	0.665452	0.815753	0.73678	0.815753	0.815753	0.815753	0.490292
0.0425752	0.144479	0.106449	0.070837	0.106449	0.0170282	0.106449	0.0639793	0.00246022	0.106449	0.00681055	0.106449	0.0521913	0.0208742	0.0577855	0.0784297	0.106449	1	0.096144	0.106449	0.106449	0.0208742	0.106449	0.106449	0.00147867	0.0784297	0.0868364	0.0347308	0.117859	0.096144	0.0577855	0.0868364	0.0868364	0.0868364	0.106449	0.106449	0.130492	0.196096	0.106449	0.0521913	0.000236536	0.0577855	0.0471386	0.130492	0.106449	0.117859	0.106449	0.106449	0.106449	0.0521913
0.29468	0.361237	0.73678	0.217114	0.73678	0.0784297	0.60103	0.0577855	0.00924368	0.73678	0.0208742	0.73678	0.196096	0.0784297	0.399957	0.542844	0.73678	0.096144	1	0.73678	0.73678	0.0784297	0.73678	0.73678	0.00681055	0.542844	0.60103	0.0170282	0.159965	0.665452	0.399957	0.60103	0.60103	0.266152	0.60103	0.73678	0.60103	0.399957	0.73678	0.361237	0.000724979	0.399957	0.326266	0.60103	0.73678	0.665452	0.73678	0.73678	0.73678	0.361237
0.399957	0.399957	0.815753	0.240386	0.815753	0.0868364	0.665452	0.0639793	0.012546	0.815753	0.0231117	0.815753	0.177112	0.0868364	0.442827	0.60103	0.815753	0.106449	0.73678	1	0.815753	0.0868364	0.815753	0.815753	0.00615123	0.60103	0.665452	0.012546	0.177112	0.73678	0.442827	0.665452	0.665452	0.29468	0.665452	0.815753	0.665452	0.442827	0.815753	0.399957	0.000983984	0.442827	0.361237	0.665452	0.815753	0.73678	0.815753	0.815753	0.815753	0.399957
0.326266	0.399957	0.815753	0.240386	0.815753	0.0868364	0.665452	0.0784297	0.0102345	0.815753	0.0283317	0.815753	0.177112	0.0868364	0.442827	0.60103	0.815753	0.106449	0.73678	0.815753	1	0.106449	0.815753	0.815753	0.00754055	0.60103	0.665452	0.0153797	0.217114	0.73678	0.442827	0.665452	0.665452	0.29468	0.665452	0.815753	0.665452	0.442827	0.815753	0.399957	0.000802687	0.442827	0.361237	0.665452	0.815753	0.73678	0.815753	0.815753	0.815753	0.399957
0.0425752	0.0521913	0.0868364	0.0313685	0.106449	0.0138908	0.070837	0.0231117	0.00246022	0.0868364	0.0030159	0.106449	0.0283317	0.0313685	0.0577855	0.0639793	0.0868364	0.0208742	0.0784297	0.0868364	0.106449	1	0.106449	0.106449	0.00272393	0.117859	0.070837	0.00555573	0.0425752	0.0784297	0.0471386	0.070837	0.070837	0.0384535	0.070837	0.0868364	0.070837	0.0471386	0.0868364	0.0425752	0.000802687	0.070837	0.0471386	0.070837	0.0868364	0.0784297	0.0868364	0.0868364	0.0868364	0.0521913
0.326266	0.399957	0.815753	0.240386	0.815753	0.070837	0.665452	0.0639793	0.0102345	0.815753	0.0231117	0.815753	0.177112	0.0868364	0.442827	0.60103	0.815753	0.106449	0.73678	0.815753	0.815753	0.106449	1	0.815753	0.00615123	0.60103	0.665452	0.012546	0.177112	0.73678	0.442827	0.665452	0.665452	0.29468	0.665452	0.815753	0.665452	0.442827	0.815753	0.399957	0.000802687	0.442827	0.361237	0.665452	0.815753	0.73678	0.815753	0.815753	0.815753	0.399957
0.326266	0.399957	0.815753	0.240386	0.815753	0.070837	0.665452	0.0639793	0.0102345	0.815753	0.0231117	0.815753	0.177112	0.0868364	0.442827	0.60103	0.815753	0.106449	0.73678	0.815753	0.815753	0.106449	0.815753	1	0.00615123	0.60103	0.665452	0.012546	0.177112	0.73678	0.442827	0.665452	0.665452	0.29468	0.665452	0.815753	0.665452	0.442827	0.815753	0.399957	0.000983984	0.542844	0.361237	0.665452	0.815753	0.73678	0.815753	0.815753	0.815753	0.399957
0.0045321	0.0045321	0.00615123	0.00924368	0.00615123	0.00754055	0.00615123	0.0030159	0.00681055	0.00754055	0.0030159	0.00615123	0.0083488	0.00333916	0.00615123	0.00555573	0.00615123	0.00147867	0.00681055	0.00615123	0.00754055	0.00272393	0.00615123	0.00615123	1	0.0083488	0.00754055	0.00246022	0.00246022	0.00681055	0.00615123	0.00754055	0.00615123	0.00222205	0.00501788	0.00615123	0.00615123	0.00409335	0.00615123	0.00369707	0.000435734	0.00333916	0.00501788	0.00754055	0.00615123	0.0083488	0.00615123	0.00754055	0.00615123	0.00555573
0.240386	0.29468	0.60103	0.217114	0.60103	0.0639793	0.490292	0.0577855	0.00924368	0.60103	0.0208742	0.60103	0.159965	0.0784297	0.326266	0.442827	0.60103	0.0784297	0.542844	0.60103	0.60103	0.117859	0.60103	0.60103	0.0083488	1	0.490292	0.00924368	0.130492	0.542844	0.326266	0.490292	0.490292	0.217114	0.490292	0.60103	0.490292	0.326266	0.60103	0.29468	0.00108945	0.326266	0.266152	0.490292	0.60103	0.542844	0.60103	0.60103	0.60103	0.29468
0.399957	0.326266	0.665452	0.196096	0.665452	0.0868364	0.542844	0.0521913	0.0102345	0.815753	0.0283317	0.665452	0.144479	0.070837	0.442827	0.490292	0.665452	0.0868364	0.60103	0.665452	0.665452	0.070837	0.665452	0.665452	0.00754055	0.490292	1	0.0102345	0.144479	0.73678	0.442827	0.815753	0.542844	0.240386	0.542844	0.665452	0.542844	0.361237	0.665452	0.326266	0.000654794	0.361237	0.361237	0.542844	0.665452	0.73678	0.665452	0.815753	0.665452	0.399957
0.00924368	0.0170282	0.012546	0.00681055	0.0153797	0.00681055	0.0102345	0.0208742	0.00120623	0.012546	0.00222205	0.0153797	0.0113315	0.00681055	0.0102345	0.00924368	0.012546	0.0347308	0.0170282	0.012546	0.0153797	0.00555573	0.012546	0.012546	0.00246022	0.00924368	0.0102345	1	0.0313685	0.0113315	0.0102345	0.0102345	0.012546	0.0102345	0.012546	0.012546	0.0153797	0.0153797	0.012546	0.00754055	0.000174275	0.00681055	0.00681055	0.0153797	0.012546	0.0138908	0.012546	0.012546	0.012546	0.00924368
0.0868364	0.159965	0.177112	0.0639793	0.217114	0.0283317	0.144479	0.070837	0.00333916	0.177112	0.0113315	0.177112	0.0384535	0.0347308	0.096144	0.130492	0.177112	0.117859	0.159965	0.177112	0.217114	0.0425752	0.177112	0.177112	0.00246022	0.130492	0.144479	0.0313685	1	0.159965	0.117859	0.144479	0.177112	0.144479	0.177112	0.177112	0.217114	0.177112	0.177112	0.0868364	0.00032104	0.117859	0.117859	0.177112	0.177112	0.159965	0.177112	0.177112	0.177112	0.0868364
0.361237	0.361237	0.90319	0.217114	0.73678	0.096144	0.73678	0.0577855	0.00924368	0.90319	0.0255889	0.73678	0.159965	0.0784297	0.399957	0.542844	0.73678	0.096144	0.665452	0.73678	0.73678	0.0784297	0.73678	0.73678	0.00681055	0.542844	0.73678	0.0113315	0.159965	1	0.399957	0.60103	0.60103	0.266152	0.60103	0.73678	0.60103	0.399957	0.73678	0.361237	0.000724979	0.399957	0.326266	0.60103	0.73678	0.815753	0.73678	0.90319	0.73678	0.361237
0.326266	0.217114	0.442827	0.159965	0.442827	0.0577855	0.442827	0.0521913	0.0102345	0.442827	0.0231117	0.442827	0.117859	0.0577855	0.240386	0.326266	0.442827	0.0577855	0.399957	0.442827	0.442827	0.0471386	0.442827	0.442827	0.00615123	0.326266	0.442827	0.0102345	0.117859	0.399957	1	0.442827	0.665452	0.159965	0.361237	0.442827	0.361237	0.240386	0.442827	0.217114	0.000983984	0.240386	0.361237	0.361237	0.442827	0.399957	0.442827	0.442827	0.442827	0.217114
0.326266	0.326266	0.665452	0.196096	0.665452	0.070837	0.542844	0.0521913	0.0102345	0.665452	0.0283317	0.665452	0.144479	0.070837	0.442827	0.490292	0.665452	0.0868364	0.60103	0.665452	0.665452	0.070837	0.665452	0.665452	0.00754055	0.490292	0.815753	0.0102345	0.144479	0.60103	0.442827	1	0.542844	0.240386	0.542844	0.665452	0.542844	0.361237	0.665452	0.326266	0.000802687	0.361237	0.361237	0.542844	0.665452	0.60103	0.665452	0.665452	0.665452	0.399957
0.266152	0.326266	0.665452	0.240386	0.665452	0.070837	0.542844	0.0784297	0.0102345	0.665452	0.0231117	0.665452	0.144479	0.0868364	0.361237	0.490292	0.665452	0.0868364	0.60103	0.665452	0.665452	0.070837	0.665452	0.665452	0.00615123	0.490292	0.542844	0.012546	0.177112	0.60103	0.665452	0.542844	1	0.240386	0.542844	0.665452	0.542844	0.361237	0.665452	0.326266	0.000802687	0.361237	0.442827	0.542844	0.665452	0.60103	0.665452	0.665452	0.665452	0.326266
0.117859	0.177112	0.29468	0.0868364	0.29468	0.0255889	0.240386	0.0425752	0.00369707	0.29468	0.0083488	0.29468	0.0639793	0.0313685	0.159965	0.217114	0.29468	0.0868364	0.266152	0.29468	0.29468	0.0384535	0.29468	0.29468	0.00222205	0.217114	0.240386	0.0102345	0.144479	0.266152	0.159965	0.240386	0.240386	1	0.442827	0.361237	0.29468	0.196096	0.29468	0.144479	0.00028996	0.159965	0.130492	0.240386	0.29468	0.266152	0.29468	0.29468	0.29468	0.144479
0.266152	0.326266	0.665452	0.196096	0.665452	0.0577855	0.542844	0.0521913	0.0083488	0.665452	0.0188534	0.665452	0.144479	0.070837	0.361237	0.490292	0.665452	0.106449	0.60103	0.665452	0.665452	0.070837	0.665452	0.665452	0.00501788	0.490292	0.542844	0.012546	0.177112	0.60103	0.361237	0.542844	0.542844	0.442827	1	0.815753	0.542844	0.361237	0.665452	0.326266	0.000654794	0.361237	0.29468	0.542844	0.665452	0.60103	0.665452	0.665452	0.665452	0.326266
0.326266	0.399957	0.815753	0.240386	0.815753	0.070837	0.665452	0.0639793	0.0102345	0.815753	0.0231117	0.815753	0.177112	0.0868364	0.442827	0.60103	0.815753	0.106449	0.73678	0.815753	0.815753	0.0868364	0.815753	0.815753	0.00615123	0.60103	0.665452	0.012546	0.177112	0.73678	0.442827	0.665452	0.665452	0.361237	0.815753	1	0.665452	0.442827	0.815753	0.399957	0.000802687	0.442827	0.361237	0.665452	0.815753	0.73678	0.815753	0.815753	0.815753	0.399957
0.266152	0.399957	0.665452	0.240386	0.665452	0.0577855	0.542844	0.0784297	0.0083488	0.665452	0.0188534	0.665452	0.144479	0.070837	0.361237	0.490292	0.665452	0.130492	0.60103	0.665452	0.665452	0.070837	0.665452	0.665452	0.00615123	0.490292	0.542844	0.0153797	0.217114	0.60103	0.361237	0.542844	0.542844	0.29468	0.542844	0.665452	1	0.542844	0.665452	0.326266	0.000654794	0.361237	0.29468	0.665452	0.665452	0.60103	0.665452	0.665452	0.665452	0.326266
0.177112	0.490292	0.442827	0.240386	0.442827	0.0384535	0.361237	0.117859	0.00555573	0.442827	0.0188534	0.442827	0.096144	0.0471386	0.240386	0.326266	0.442827	0.196096	0.399957	0.442827	0.442827	0.0471386	0.442827	0.442827	0.00409335	0.326266	0.361237	0.0153797	0.177112	0.399957	0.240386	0.361237	0.361237	0.196096	0.361237	0.442827	0.542844	1	0.442827	0.217114	0.000435734	0.240386	0.196096	0.542844	0.442827	0.399957	0.442827	0.442827	0.442827	0.217114
0.326266	0.399957	0.815753	0.240386	0.815753	0.070837	0.665452	0.0639793	0.0102345	0.815753	0.0231117	0.815753	0.217114	0.106449	0.442827	0.60103	0.815753	0.106449	0.73678	0.815753	0.815753	0.0868364	0.815753	0.815753	0.00615123	0.60103	0.665452	0.012546	0.177112	0.73678	0.442827	0.665452	0.665452	0.29468	0.665452	0.815753	0.665452	0.442827	1	0.399957	0.000983984	0.442827	0.361237	0.665452	0.815753	0.73678	0.815753	0.815753	0.815753	0.399957
0.196096	0.196096	0.399957	0.117859	0.399957	0.0425752	0.326266	0.0313685	0.00615123	0.399957	0.0113315	0.399957	0.0868364	0.0425752	0.217114	0.29468	0.399957	0.0521913	0.361237	0.399957	0.399957	0.0425752	0.399957	0.399957	0.00369707	0.29468	0.326266	0.00754055	0.0868364	0.361237	0.217114	0.326266	0.326266	0.144479	0.326266	0.399957	0.326266	0.217114	0.399957	1	0.00200693	0.399957	0.217114	0.326266	0.399957	0.361237	0.399957	0.399957	0.399957	0.196096
0.000888724	0.000591404	0.000802687	0.000435734	0.000983984	0.000435734	0.000802687	0.000174275	0.000174275	0.000802687	0.000142165	0.000802687	0.00108945	0.000654794	0.00053415	0.000591404	0.000802687	0.000236536	0.000724979	0.000983984	0.000802687	0.000802687	0.000802687	0.000983984	0.000435734	0.00108945	0.000654794	0.000174275	0.00032104	0.000724979	0.000983984	0.000802687	0.000802687	0.00028996	0.000654794	0.000802687	0.000654794	0.000435734	0.000983984	0.00200693	1	0.00181264	0.000802687	0.000802687	0.000802687	0.000888724	0.000802687	0.000802687	0.000802687	0.000724979
0.217114	0.266152	0.442827	0.130492	0.442827	0.0384535	0.361237	0.0347308	0.00555573	0.442827	0.012546	0.442827	0.096144	0.0471386	0.240386	0.326266	0.442827	0.0577855	0.399957	0.442827	0.442827	0.070837	0.442827	0.542844	0.00333916	0.326266	0.361237	0.00681055	0.117859	0.399957	0.240386	0.361237	0.361237	0.159965	0.361237	0.442827	0.361237	0.240386	0.442827	0.399957	0.00181264	1	0.29468	0.361237	0.442827	0.399957	0.442827	0.442827	0.442827	0.217114
0.217114	0.266152	0.361237	0.106449	0.361237	0.0384535	0.29468	0.0425752	0.00555573	0.361237	0.0188534	0.361237	0.0784297	0.070837	0.196096	0.266152	0.361237	0.0471386	0.326266	0.361237	0.361237	0.0471386	0.361237	0.361237	0.00501788	0.266152	0.361237	0.00681055	0.117859	0.326266	0.361237	0.361237	0.442827	0.130492	0.29468	0.361237	0.29468	0.196096	0.361237	0.217114	0.000802687	0.29468	1	0.29468	0.361237	0.326266	0.361237	0.361237	0.361237	0.266152
0.266152	0.399957	0.665452	0.29468	0.665452	0.070837	0.542844	0.096144	0.0083488	0.665452	0.0231117	0.665452	0.177112	0.0868364	0.361237	0.490292	0.665452	0.130492	0.60103	0.665452	0.665452	0.070837	0.665452	0.665452	0.00754055	0.490292	0.542844	0.0153797	0.177112	0.60103	0.361237	0.542844	0.542844	0.240386	0.542844	0.665452	0.665452	0.542844	0.665452	0.326266	0.000802687	0.361237	0.29468	1	0.665452	0.60103	0.665452	0.665452	0.665452	0.326266
0.326266	0.399957	0.815753	0.240386	0.815753	0.070837	0.665452	0.0639793	0.012546	0.815753	0.0283317	0.815753	0.177112	0.0868364	0.442827	0.60103	0.815753	0.106449	0.73678	0.815753	0.815753	0.0868364	0.815753	0.815753	0.00615123	0.60103	0.665452	0.012546	0.177112	0.73678	0.442827	0.665452	0.665452	0.29468	0.665452	0.815753	0.665452	0.442827	0.815753	0.399957	0.000802687	0.442827	0.361237	0.665452	1	0.73678	0.815753	0.815753	0.815753	0.399957
0.361237	0.361237	0.73678	0.217114	0.73678	0.0784297	0.60103	0.0577855	0.00924368	0.90319	0.0208742	0.73678	0.196096	0.096144	0.399957	0.542844	0.73678	0.117859	0.665452	0.73678	0.73678	0.0784297	0.73678	0.73678	0.0083488	0.542844	0.73678	0.0138908	0.159965	0.815753	0.399957	0.60103	0.60103	0.266152	0.60103	0.73678	0.60103	0.399957	0.73678	0.361237	0.000888724	0.399957	0.326266	0.60103	0.73678	1	0.73678	0.90319	0.73678	0.361237
0.326266	0.399957	0.815753	0.240386	0.815753	0.070837	0.665452	0.0639793	0.0102345	0.815753	0.0231117	0.815753	0.177112	0.0868364	0.442827	0.60103	0.815753	0.106449	0.73678	0.815753	0.815753	0.0868364	0.815753	0.815753	0.00615123	0.60103	0.665452	0.012546	0.177112	0.73678	0.442827	0.665452	0.665452	0.29468	0.665452	0.815753	0.665452	0.442827	0.815753	0.399957	0.000802687	0.442827	0.361237	0.665452	0.815753	0.73678	1	0.815753	0.815753	0.399957
0.399957	0.399957	0.815753	0.240386	0.815753	0.0868364	0.665452	0.0639793	0.0102345	1	0.0231117	0.815753	0.177112	0.0868364	0.442827	0.60103	0.815753	0.106449	0.73678	0.815753	0.815753	0.0868364	0.815753	0.815753	0.00754055	0.60103	0.815753	0.012546	0.177112	0.90319	0.442827	0.665452	0.665452	0.29468	0.665452	0.815753	0.665452	0.442827	0.815753	0.399957	0.000802687	0.442827	0.361237	0.665452	0.815753	0.90319	0.815753	1	0.815753	0.399957
0.326266	0.399957	0.815753	0.240386	0.815753	0.070837	0.665452	0.0639793	0.0102345	0.815753	0.0231117	0.815753	0.177112	0.0868364	0.442827	0.60103	0.815753	0.106449	0.73678	0.815753	0.815753	0.0868364	0.815753	0.815753	0.00615123	0.60103	0.665452	0.012546	0.177112	0.73678	0.442827	0.665452	0.665452	0.29468	0.665452	0.815753	0.665452	0.442827	0.815753	0.399957	0.000802687	0.442827	0.361237	0.665452	0.815753	0.73678	0.815753	0.815753	1	0.399957
0.159965	0.240386	0.399957	0.117859	0.399957	0.0639793	0.326266	0.0384535	0.00501788	0.399957	0.0255889	0.399957	0.159965	0.096144	0.399957	0.361237	0.490292	0.0521913	0.361237	0.399957	0.399957	0.0521913	0.399957	0.399957	0.00555573	0.29468	0.399957	0.00924368	0.0868364	0.361237	0.217114	0.399957	0.326266	0.144479	0.326266	0.399957	0.326266	0.217114	0.399957	0.196096	0.000724979	0.217114	0.266152	0.326266	0.399957	0.361237	0.399957	0.399957	0.399957	1
0.266152	0.326266	0.665452	0.196096	0.665452	0.070837	0.542844	0.0521913	0.0083488	0.665452	0.0231117	0.665452	0.177112	0.106449	0.442827	0.60103	0.815753	0.0868364	0.60103	0.665452	0.665452	0.070837	0.665452	0.665452	0.00501788	0.490292	0.542844	0.012546	0.144479	0.60103	0.361237	0.542844	0.542844	0.240386	0.542844	0.665452	0.542844	0.361237	0.665452	0.326266	0.000654794	0.361237	0.361237	0.542844	0.665452	0.60103	0.665452	0.665452	0.665452	0.60103
0.326266	0.399957	0.815753	0.240386	0.815753	0.070837	0.665452	0.0639793	0.0102345	0.815753	0.0231117	0.815753	0.177112	0.0868364	0.442827	0.60103	0.815753	0.106449	0.73678	0.815753	0.815753	0.0868364	0.815753	0.815753	0.00615123	0.60103	0.665452	0.012546	0.177112	0.73678	0.442827	0.665452	0.665452	0.29468	0.665452	0.815753	0.665452	0.442827	0.815753	0.490292	0.000983984	0.442827	0.361237	0.665452	0.815753	0.73678	0.815753	0.815753	0.815753	0.399957
0.00369707	0.0045321	0.00615123	0.00222205	0.00615123	0.00272393	0.00615123	0.00200693	0.000724979	0.00615123	0.00133552	0.00501788	0.0083488	0.00615123	0.00501788	0.00369707	0.00501788	0.00181264	0.00681055	0.00501788	0.00501788	0.00333916	0.00501788	0.00501788	0.00120623	0.0045321	0.00615123	0.00163716	0.00246022	0.00681055	0.00615123	0.00501788	0.00615123	0.00181264	0.00409335	0.00501788	0.00409335	0.00272393	0.00615123	0.00246022	0.000236536	0.00333916	0.00615123	0.00501788	0.00501788	0.00681055	0.00615123	0.00615123	0.00501788	0.0083488
0.177112	0.144479	0.361237	0.0868364	0.361237	0.0384535	0.29468	0.0231117	0.00555573	0.361237	0.0188534	0.29468	0.0639793	0.0384535	0.159965	0.217114	0.29468	0.0384535	0.266152	0.29468	0.29468	0.0384535	0.29468	0.29468	0.00272393	0.217114	0.29468	0.00681055	0.096144	0.399957	0.159965	0.240386	0.240386	0.106449	0.240386	0.29468	0.240386	0.159965	0.29468	0.144479	0.000435734	0.159965	0.130492	0.240386	0.29468	0.326266	0.361237	0.361237	0.29468	0.144479
0.326266	0.399957	1	0.240386	0.815753	0.0868364	0.815753	0.0639793	0.0102345	0.815753	0.0283317	0.815753	0.177112	0.0868364	0.442827	0.60103	0.815753	0.106449	0.73678	0.815753	0.815753	0.0868364	0.815753	0.815753	0.00615123	0.60103	0.665452	0.012546	0.177112	0.90319	0.442827	0.665452	0.665452	0.29468	0.665452	0.815753	0.665452	0.442827	0.815753	0.399957	0.000802687	0.442827	0.361237	0.665452	0.815753	0.73678	0.815753	0.815753	0.815753	0.399957
0.144479	0.217114	0.361237	0.106449	0.361237	0.070837	0.29468	0.0425752	0.0188534	0.361237	0.0153797	0.361237	0.096144	0.0577855	0.196096	0.266152	0.361237	0.0868364	0.326266	0.361237	0.361237	0.0577855	0.361237	0.361237	0.00409335	0.266152	0.29468	0.0102345	0.096144	0.326266	0.196096	0.29468	0.29468	0.130492	0.29468	0.361237	0.29468	0.196096	0.361237	0.177112	0.00053415	0.196096	0.196096	0.29468	0.361237	0.326266	0.361237	0.361237	0.361237	0.217114
0.240386	0.361237	0.490292	0.266152	0.490292	0.0425752	0.399957	0.070837	0.00754055	0.490292	0.0255889	0.490292	0.106449	0.0521913	0.266152	0.361237	0.490292	0.144479	0.442827	0.490292	0.490292	0.0521913	0.490292	0.490292	0.00555573	0.361237	0.399957	0.0138908	0.130492	0.442827	0.266152	0.399957	0.399957	0.177112	0.399957	0.490292	0.490292	0.490292	0.490292	0.240386	0.000724979	0.266152	0.217114	0.60103	0.490292	0.442827	0.490292	0.490292	0.490292	0.240386
0.196096	0.196096	0.399957	0.217114	0.399957	0.0639793	0.326266	0.0384535	0.0113315	0.399957	0.0208742	0.399957	0.106449	0.0639793	0.266152	0.29468	0.399957	0.0639793	0.361237	0.399957	0.399957	0.0425752	0.399957	0.399957	0.00681055	0.29468	0.399957	0.0113315	0.106449	0.361237	0.326266	0.399957	0.399957	0.144479	0.326266	0.399957	0.326266	0.217114	0.399957	0.196096	0.000591404	0.217114	0.266152	0.326266	0.399957	0.361237	0.399957	0.399957	0.399957	0.240386
0.0868364	0.159965	0.177112	0.096144	0.177112	0.0425752	0.177112	0.0577855	0.00615123	0.177112	0.00924368	0.177112	0.106449	0.0425752	0.117859	0.130492	0.177112	0.117859	0.196096	0.177112	0.177112	0.0283317	0.177112	0.177112	0.0083488	0.159965	0.144479	0.0313685	0.0868364	0.159965	0.117859	0.144479	0.144479	0.0784297	0.144479	0.177112	0.217114	0.217114	0.177112	0.0868364	0.000393551	0.096144	0.0784297	0.177112	0.177112	0.196096	0.177112	0.177112	0.177112	0.106449
0.326266	0.399957	0.815753	0.240386	0.815753	0.0868364	0.665452	0.0639793	0.012546	0.815753	0.0231117	0.815753	0.177112	0.106449	0.442827	0.60103	0.815753	0.106449	0.73678	0.815753	0.815753	0.0868364	0.815753	0.815753	0.00615123	0.60103	0.665452	0.012546	0.177112	0.73678	0.442827	0.665452	0.665452	0.29468	0.665452	0.815753	0.665452	0.442827	0.815753	0.399957	0.000802687	0.442827	0.361237	0.665452	0.815753	0.73678	0.815753	0.815753	0.815753	0.399957
0.240386	0.159965	0.399957	0.117859	0.326266	0.0784297	0.326266	0.0255889	0.0113315	0.399957	0.0313685	0.326266	0.0868364	0.0521913	0.217114	0.240386	0.326266	0.0521913	0.29468	0.326266	0.326266	0.0347308	0.326266	0.326266	0.00555573	0.240386	0.399957	0.0113315	0.130492	0.442827	0.266152	0.326266	0.326266	0.117859	0.266152	0.326266	0.266152	0.177112	0.326266	0.159965	0.000393551	0.177112	0.217114	0.266152	0.326266	0.361237	0.326266	0.399957	0.326266	0.196096
0.266152	0.266152	0.665452	0.196096	0.542844	0.0868364	0.542844	0.0425752	0.0102345	0.665452	0.0188534	0.542844	0.117859	0.070837	0.29468	0.399957	0.542844	0.070837	0.490292	0.542844	0.542844	0.0577855	0.542844	0.542844	0.00615123	0.399957	0.542844	0.0083488	0.144479	0.73678	0.361237	0.442827	0.542844	0.196096	0.442827	0.542844	0.442827	0.29468	0.542844	0.266152	0.000654794	0.29468	0.29468	0.442827	0.542844	0.60103	0.542844	0.665452	0.542844	0.266152
0.217114	0.217114	0.542844	0.130492	0.442827	0.070837	0.442827	0.0425752	0.0102345	0.442827	0.0521913	0.442827	0.117859	0.0577855	0.29468	0.326266	0.442827	0.0577855	0.399957	0.442827	0.542844	0.0577855	0.442827	0.442827	0.00754055	0.326266	0.442827	0.0102345	0.117859	0.490292	0.29468	0.442827	0.361237	0.159965	0.361237	0.442827	0.361237	0.240386	0.442827	0.217114	0.000435734	0.240386	0.240386	0.361237	0.442827	0.399957	0.442827	0.442827	0.442827	0.266152
0.29468	0.361237	0.60103	0.177112	0.73678	0.096144	0.490292	0.0471386	0.00754055	0.73678	0.0208742	0.60103	0.159965	0.096144	0.399957	0.442827	0.60103	0.0784297	0.542844	0.60103	0.60103	0.096144	0.60103	0.60103	0.00681055	0.442827	0.60103	0.0138908	0.159965	0.665452	0.326266	0.490292	0.490292	0.217114	0.490292	0.60103	0.490292	0.326266	0.60103	0.29468	0.000888724	0.326266	0.326266	0.490292	0.60103	0.665452	0.60103	0.73678	0.60103	0.442827
0.0313685	0.0138908	0.0231117	0.0153797	0.0283317	0.0083488	0.0283317	0.00501788	0.00222205	0.0231117	0.0170282	0.0283317	0.00754055	0.012546	0.0188534	0.0170282	0.0231117	0.0045321	0.0208742	0.0231117	0.0283317	0.00681055	0.0231117	0.0231117	0.0030159	0.0208742	0.0283317	0.00147867	0.00924368	0.0208742	0.0231117	0.0347308	0.0231117	0.0083488	0.0188534	0.0231117	0.0188534	0.012546	0.0231117	0.0170282	0.00032104	0.0188534	0.0283317	0.0188534	0.0231117	0.0208742	0.0231117	0.0231117	0.0231117	0.0208742
0.326266	0.399957	0.815753	0.240386	0.815753	0.070837	0.665452	0.0784297	0.0102345	0.815753	0.0231117	0.815753	0.177112	0.0868364	0.442827	0.60103	0.815753	0.106449	0.73678	0.815753	0.815753	0.0868364	0.815753	0.815753	0.00615123	0.60103	0.665452	0.0153797	0.177112	0.73678	0.542844	0.665452	0.815753	0.29468	0.665452	0.815753	0.665452	0.442827	0.815753	0.399957	0.000802687	0.442827	0.442827	0.665452	0.815753	0.73678	0.815753	0.815753	0.815753	0.399957
0.326266	0.399957	0.815753	0.29468	0.815753	0.0868364	0.665452	0.0639793	0.012546	0.815753	0.0231117	0.815753	0.177112	0.0868364	0.442827	0.60103	0.815753	0.106449	0.73678	0.815753	0.815753	0.0868364	0.815753	0.815753	0.00754055	0.60103	0.665452	0.012546	0.177112	0.73678	0.542844	0.665452	0.815753	0.29468	0.665452	0.815753	0.665452	0.442827	0.815753	0.399957	0.000802687	0.442827	0.361237	0.665452	0.815753	0.73678	0.815753	0.815753	0.815753	0.399957
0.326266	0.399957	0.815753	0.240386	0.815753	0.070837	0.665452	0.0784297	0.012546	0.815753	0.0231117	0.815753	0.177112	0.0868364	0.442827	0.60103	0.815753	0.106449	0.73678	0.815753	0.815753	0.0868364	0.815753	0.815753	0.00754055	0.60103	0.665452	0.012546	0.177112	0.73678	0.442827	0.665452	0.665452	0.29468	0.665452	0.815753	0.665452	0.442827	0.815753	0.399957	0.000983984	0.442827	0.361237	0.665452	0.815753	0.73678	0.815753	0.815753	0.815753	0.399957
0.326266	0.490292	0.815753	0.29468	0.815753	0.070837	0.665452	0.0784297	0.0102345	0.815753	0.0231117	0.815753	0.177112	0.0868364	0.442827	0.60103	0.815753	0.130492	0.73678	0.815753	0.815753	0.0868364	0.815753	0.815753	0.00754055	0.60103	0.665452	0.0153797	0.217114	0.73678	0.442827	0.665452	0.665452	0.29468	0.665452	0.815753	0.815753	0.542844	0.815753	0.399957	0.000802687	0.442827	0.361237	0.815753	0.815753	0.73678	0.815753	0.815753	0.815753	0.399957
0.361237	0.361237	0.90319	0.217114	0.73678	0.0784297	0.73678	0.0577855	0.0113315	0.73678	0.0313685	0.73678	0.159965	0.0784297	0.399957	0.542844	0.73678	0.096144	0.665452	0.73678	0.73678	0.0784297	0.73678	0.73678	0.00681055	0.542844	0.73678	0.0113315	0.159965	0.815753	0.490292	0.73678	0.60103	0.266152	0.60103	0.73678	0.60103	0.399957	0.73678	0.361237	0.000724979	0.399957	0.399957	0.60103	0.73678	0.665452	0.73678	0.73678	0.73678	0.361237
0.266152	0.399957	0.665452	0.240386	0.665452	0.106449	0.542844	0.0521913	0.012546	0.665452	0.0231117	0.665452	0.177112	0.070837	0.361237	0.490292	0.665452	0.0868364	0.60103	0.665452	0.665452	0.0868364	0.665452	0.665452	0.00924368	0.60103	0.542844	0.0102345	0.144479	0.60103	0.442827	0.542844	0.665452	0.240386	0.542844	0.665452	0.542844	0.361237	0.665452	0.326266	0.000983984	0.361237	0.361237	0.542844	0.665452	0.60103	0.665452	0.665452	0.665452	0.399957
0.266152	0.326266	0.665452	0.196096	0.665452	0.0577855	0.542844	0.0521913	0.0102345	0.665452	0.0231117	0.665452	0.144479	0.0868364	0.361237	0.490292	0.665452	0.0868364	0.60103	0.665452	0.665452	0.070837	0.665452	0.665452	0.00501788	0.490292	0.542844	0.0102345	0.144479	0.60103	0.361237	0.542844	0.542844	0.240386	0.542844	0.665452	0.542844	0.361237	0.665452	0.326266	0.000654794	0.361237	0.361237	0.542844	0.665452	0.60103	0.815753	0.665452	0.665452	0.399957
0.29468	0.542844	0.73678	0.326266	0.73678	0.0639793	0.60103	0.0868364	0.00924368	0.73678	0.0255889	0.73678	0.159965	0.0784297	0.399957	0.542844	0.73678	0.144479	0.665452	0.73678	0.73678	0.0784297	0.73678	0.73678	0.00681055	0.542844	0.60103	0.0170282	0.196096	0.665452	0.399957	0.60103	0.60103	0.266152	0.60103	0.73678	0.73678	0.60103	0.73678	0.361237	0.000724979	0.399957	0.326266	0.73678	0.73678	0.665452	0.73678	0.73678	0.73678	0.361237
0.326266	0.399957	0.815753	0.240386	0.815753	0.070837	0.665452	0.0639793	0.012546	0.815753	0.0231117	0.815753	0.177112	0.0868364	0.442827	0.60103	0.815753	0.106449	0.73678	0.815753	0.815753	0.0868364	0.815753	0.815753	0.00615123	0.60103	0.665452	0.012546	0.177112	0.73678	0.442827	0.665452	0.665452	0.29468	0.665452	0.815753	0.665452	0.442827	0.815753	0.399957	0.000983984	0.442827	0.361237	0.665452	0.815753	0.73678	0.815753	0.815753	0.815753	0.399957
0.217114	0.217114	0.542844	0.130492	0.442827	0.0868364	0.442827	0.0425752	0.0102345	0.542844	0.0347308	0.442827	0.117859	0.0577855	0.240386	0.326266	0.442827	0.070837	0.490292	0.442827	0.442827	0.0471386	0.442827	0.442827	0.00615123	0.326266	0.442827	0.0153797	0.144479	0.60103	0.29468	0.361237	0.442827	0.159965	0.361237	0.442827	0.361237	0.240386	0.442827	0.217114	0.000654794	0.240386	0.240386	0.361237	0.442827	0.490292	0.442827	0.542844	0.442827	0.217114
0.326266	0.399957	0.815753	0.240386	0.815753	0.070837	0.665452	0.0639793	0.012546	0.815753	0.0283317	0.815753	0.177112	0.0868364	0.442827	0.60103	0.815753	0.106449	0.73678	0.815753	0.815753	0.0868364	0.815753	0.815753	0.00754055	0.60103	0.665452	0.012546	0.177112	0.73678	0.442827	0.665452	0.665452	0.29468	0.665452	0.815753	0.665452	0.442827	0.815753	0.399957	0.000802687	0.442827	0.361237	0.665452	0.815753	0.73678	0.815753	0.815753	0.815753	0.399957
0.130492	0.130492	0.217114	0.096144	0.217114	0.0521913	0.177112	0.0313685	0.00924368	0.266152	0.0138908	0.217114	0.070837	0.0347308	0.117859	0.159965	0.217114	0.0283317	0.196096	0.217114	0.217114	0.0347308	0.217114	0.217114	0.012546	0.159965	0.266152	0.00501788	0.0471386	0.240386	0.217114	0.217114	0.266152	0.0784297	0.177112	0.217114	0.177112	0.117859	0.217114	0.106449	0.000591404	0.117859	0.177112	0.217114	0.266152	0.240386	0.217114	0.266152	0.217114	0.159965
0.326266	0.399957	0.815753	0.240386	0.815753	0.070837	0.665452	0.0639793	0.0102345	0.815753	0.0231117	0.815753	0.177112	0.0868364	0.442827	0.73678	1	0.106449	0.73678	0.815753	0.815753	0.0868364	0.815753	0.815753	0.00615123	0.60103	0.665452	0.012546	0.177112	0.73678	0.442827	0.665452	0.665452	0.29468	0.665452	0.815753	0.665452	0.442827	0.815753	0.399957	0.000802687	0.442827	0.361237	0.665452	0.815753	0.73678	0.815753	0.815753	0.815753	0.490292
0.326266	0.399957	0.815753	0.240386	0.815753	0.070837	0.665452	0.0639793	0.0102345	0.815753	0.0231117	0.815753	0.177112	0.0868364	0.442827	0.73678	1	0.106449	0.73678	0.815753	0.815753	0.0868364	0.815753	0.815753	0.00615123	0.60103	0.665452	0.012546	0.177112	0.73678	0.442827	0.665452	0.665452	0.29468	0.665452	0.815753	0.665452	0.442827	0.815753	0.399957	0.000802687	0.442827	0.361237	0.665452	0.815753	0.73678	0.815753	0.815753	0.815753	0.490292
0.0784297	0.117859	0.240386	0.070837	0.196096	0.0255889	0.196096	0.0347308	0.00681055	0.196096	0.0153797	0.196096	0.0521913	0.0384535	0.106449	0.144479	0.196096	0.0255889	0.177112	0.196096	0.196096	0.0471386	0.196096	0.196096	0.00615123	0.266152	0.159965	0.0045321	0.0639793	0.217114	0.159965	0.159965	0.240386	0.070837	0.159965	0.196096	0.159965	0.106449	0.196096	0.117859	0.00120623	0.159965	0.240386	0.159965	0.196096	0.177112	0.196096	0.196096	0.196096	0.096144
0.217114	0.266152	0.542844	0.196096	0.542844	0.0577855	0.442827	0.0425752	0.0153797	0.542844	0.0231117	0.542844	0.144479	0.070837	0.29468	0.399957	0.542844	0.070837	0.490292	0.542844	0.542844	0.0577855	0.542844	0.542844	0.00924368	0.399957	0.442827	0.0153797	0.117859	0.490292	0.361237	0.442827	0.542844	0.196096	0.442827	0.542844	0.442827	0.29468	0.665452	0.266152	0.000654794	0.29468	0.240386	0.442827	0.542844	0.490292	0.542844	0.542844	0.542844	0.266152
0.196096	0.240386	0.399957	0.217114	0.399957	0.0639793	0.326266	0.0471386	0.00924368	0.490292	0.0113315	0.399957	0.106449	0.0639793	0.217114	0.29468	0.399957	0.0784297	0.361237	0.399957	0.399957	0.0639793	0.399957	0.399957	0.0083488	0.361237	0.399957	0.00924368	0.0868364	0.442827	0.266152	0.326266	0.399957	0.144479	0.326266	0.399957	0.326266	0.217114	0.399957	0.196096	0.000888724	0.217114	0.217114	0.326266	0.399957	0.542844	0.399957	0.490292	0.399957	0.240386
0.326266	0.399957	0.815753	0.240386	0.815753	0.070837	0.665452	0.0639793	0.0102345	0.815753	0.0231117	0.815753	0.177112	0.106449	0.442827	0.60103	0.815753	0.106449	0.73678	0.815753	0.815753	0.0868364	0.815753	0.815753	0.00615123	0.60103	0.665452	0.012546	0.177112	0.73678	0.442827	0.665452	0.665452	0.29468	0.665452	0.815753	0.665452	0.442827	0.815753	0.399957	0.000802687	0.442827	0.442827	0.665452	0.815753	0.73678	0.815753	0.815753	0.815753	0.490292
0.0425752	0.0188534	0.0384535	0.0170282	0.0384535	0.0113315	0.0471386	0.0045321	0.00555573	0.0384535	0.0231117	0.0384535	0.0231117	0.0170282	0.0255889	0.0283317	0.0384535	0.0170282	0.0347308	0.0384535	0.0384535	0.00615123	0.0384535	0.0384535	0.00501788	0.0283317	0.0384535	0.0045321	0.012546	0.0347308	0.0471386	0.0471386	0.0384535	0.0138908	0.0313685	0.0384535	0.0313685	0.0208742	0.0384535	0.0231117	0.000435734	0.0208742	0.0313685	0.0313685	0.0384535	0.0425752	0.0384535	0.0384535	0.0384535	0.0231117
0.29468	0.361237	0.73678	0.266152	0.73678	0.0639793	0.60103	0.0577855	0.00924368	0.73678	0.0208742	0.73678	0.159965	0.0784297	0.399957	0.542844	0.73678	0.096144	0.815753	0.73678	0.73678	0.0784297	0.73678	0.73678	0.00555573	0.542844	0.60103	0.0138908	0.159965	0.665452	0.399957	0.60103	0.60103	0.266152	0.60103	0.73678	0.60103	0.399957	0.73678	0.361237	0.000724979	0.399957	0.326266	0.60103	0.73678	0.665452	0.73678	0.73678	0.73678	0.361237
0.29468	0.361237	0.73678	0.326266	0.73678	0.0639793	0.60103	0.0577855	0.00924368	0.73678	0.0208742	0.73678	0.159965	0.0784297	0.399957	0.542844	0.73678	0.096144	0.665452	0.73678	0.73678	0.0784297	0.73678	0.73678	0.00555573	0.542844	0.60103	0.0113315	0.159965	0.665452	0.399957	0.60103	0.60103	0.266152	0.60103	0.73678	0.60103	0.399957	0.73678	0.361237	0.000724979	0.399957	0.326266	0.60103	0.73678	0.665452	0.73678	0.73678	0.73678	0.361237
0.326266	0.399957	1	0.240386	0.815753	0.0868364	0.815753	0.0639793	0.0102345	0.815753	0.0283317	0.815753	0.177112	0.0868364	0.442827	0.60103	0.815753	0.106449	0.73678	0.815753	0.815753	0.0868364	0.815753	0.815753	0.00615123	0.60103	0.665452	0.012546	0.177112	0.90319	0.442827	0.665452	0.665452	0.29468	0.665452	0.815753	0.665452	0.442827	0.815753	0.399957	0.000802687	0.442827	0.361237	0.665452	0.815753	0.73678	0.815753	0.815753	0.815753	0.399957
0.106449	0.106449	0.217114	0.0639793	0.266152	0.0639793	0.177112	0.0255889	0.0170282	0.217114	0.0138908	0.217114	0.0868364	0.0784297	0.144479	0.159965	0.217114	0.0347308	0.240386	0.266152	0.217114	0.0283317	0.217114	0.217114	0.00555573	0.159965	0.177112	0.0255889	0.0868364	0.196096	0.117859	0.177112	0.177112	0.0784297	0.177112	0.217114	0.177112	0.117859	0.217114	0.106449	0.000591404	0.117859	0.117859	0.217114	0.217114	0.196096	0.217114	0.217114	0.217114	0.130492
0.361237	0.29468	0.60103	0.177112	0.60103	0.0639793	0.490292	0.0471386	0.0138908	0.60103	0.0313685	0.60103	0.159965	0.0784297	0.326266	0.442827	0.60103	0.096144	0.542844	0.60103	0.60103	0.0784297	0.60103	0.60103	0.00681055	0.442827	0.60103	0.0113315	0.159965	0.542844	0.399957	0.60103	0.490292	0.217114	0.490292	0.60103	0.490292	0.326266	0.60103	0.29468	0.000724979	0.326266	0.326266	0.490292	0.60103	0.542844	0.60103	0.60103	0.60103	0.29468
0.130492	0.29468	0.326266	0.144479	0.326266	0.0425752	0.266152	0.0577855	0.00754055	0.326266	0.0170282	0.326266	0.0868364	0.0425752	0.217114	0.240386	0.326266	0.096144	0.29468	0.326266	0.326266	0.0425752	0.326266	0.326266	0.00555573	0.240386	0.266152	0.0170282	0.106449	0.29468	0.177112	0.266152	0.266152	0.144479	0.266152	0.326266	0.266152	0.217114	0.326266	0.159965	0.000888724	0.177112	0.177112	0.266152	0.326266	0.29468	0.326266	0.326266	0.326266	0.240386
0.144479	0.326266	0.29468	0.130492	0.29468	0.0255889	0.240386	0.0784297	0.00369707	0.29468	0.0102345	0.361237	0.0639793	0.0384535	0.159965	0.217114	0.29468	0.240386	0.266152	0.29468	0.29468	0.0471386	0.29468	0.29468	0.00333916	0.217114	0.240386	0.0425752	0.266152	0.266152	0.159965	0.240386	0.240386	0.240386	0.29468	0.29468	0.361237	0.361237	0.29468	0.144479	0.000355451	0.159965	0.130492	0.29468	0.29468	0.266152	0.29468	0.29468	0.29468	0.144479
0.096144	0.117859	0.240386	0.070837	0.240386	0.0471386	0.196096	0.0347308	0.0188534	0.240386	0.0153797	0.240386	0.0639793	0.0313685	0.130492	0.177112	0.240386	0.0384535	0.326266	0.240386	0.240386	0.0313685	0.240386	0.240386	0.00409335	0.177112	0.196096	0.0231117	0.0639793	0.217114	0.159965	0.196096	0.240386	0.0868364	0.196096	0.240386	0.196096	0.130492	0.240386	0.117859	0.00053415	0.130492	0.130492	0.196096	0.240386	0.217114	0.240386	0.240386	0.240386	0.117859
0.117859	0.117859	0.240386	0.070837	0.240386	0.0384535	0.196096	0.0521913	0.0231117	0.240386	0.0153797	0.240386	0.0521913	0.0313685	0.130492	0.177112	0.240386	0.0313685	0.217114	0.240386	0.29468	0.0313685	0.240386	0.240386	0.00924368	0.177112	0.196096	0.0102345	0.117859	0.217114	0.130492	0.196096	0.196096	0.0868364	0.196096	0.240386	0.196096	0.130492	0.240386	0.117859	0.00053415	0.130492	0.130492	0.196096	0.240386	0.217114	0.240386	0.240386	0.240386	0.117859
0.130492	0.130492	0.326266	0.0784297	0.266152	0.0425752	0.266152	0.0255889	0.0255889	0.266152	0.0208742	0.266152	0.0577855	0.0347308	0.144479	0.196096	0.266152	0.0347308	0.240386	0.326266	0.266152	0.0283317	0.266152	0.266152	0.00681055	0.196096	0.217114	0.00924368	0.070837	0.29468	0.144479	0.217114	0.217114	0.096144	0.217114	0.266152	0.217114	0.144479	0.266152	0.130492	0.000591404	0.144479	0.144479	0.217114	0.266152	0.240386	0.266152	0.266152	0.266152	0.130492
0.00924368	0.00409335	0.0083488	0.00369707	0.0083488	0.0188534	0.0102345	0.00333916	0.0170282	0.00681055	0.00501788	0.00681055	0.00615123	0.0045321	0.00681055	0.00501788	0.00681055	0.00246022	0.00615123	0.0083488	0.00681055	0.00246022	0.00681055	0.00681055	0.0030159	0.00754055	0.00681055	0.00147867	0.00615123	0.00754055	0.0083488	0.00681055	0.0083488	0.00246022	0.00555573	0.00681055	0.00555573	0.00369707	0.00681055	0.00409335	0.000174275	0.0045321	0.00681055	0.00681055	0.0083488	0.00615123	0.00681055	0.00681055	0.00681055	0.00754055
[truncated: 45 more columns]
