# Supplementary material for: An Ensemble Matrix Completion Model for Predicting Potential Drugs Against SARS-CoV-2
Source: Front Microbiol. 2021 Jul 21;12:694534. doi: 10.3389/fmicb.2021.694534 (PMC8334363; doi:10.3389/fmicb.2021.694534)
Supplement: Supplementary file 4 [file Table_4.XLSX]

## Sheet: Sheet1
ID	Virus
1	SARS-COV-2	"	"SARS-COV-2"
2	Adenovirus	"	"Adenovirus"
3	Andes virus	"	"Andes virus"
4	BK virus	"	"BK virus"
5	Bunyamwera virus	"	"Bunyamwera virus"
6	Chikungunya virus	"	"Chikungunya virus"
7	Crimean-Congo hemorrhagic fever virus	"	"Crimean-Congo hemorrhagic fever virus"
8	Cytomegalovirus	"	"Cytomegalovirus"
9	Dengue virus	"	"Dengue virus"
10	Dengue Virus Type 2	"	"Dengue Virus Type 2"
11	Ebola virus	"	"Ebola virus"
12	Echovirus 1	"	"Echovirus 1"
13	Enterovirus A	"	"Enterovirus A"
14	Enterovirus B	"	"Enterovirus B"
15	Enterovirus C	"	"Enterovirus C"
16	Enterovirus D	"	"Enterovirus D"
17	Enterovirus J	"	"Enterovirus J"
18	Epstein-Barr virus	"	"Epstein-Barr virus"
19	Hantavirus	"	"Hantavirus"
20	Hendra virus	"	"Hendra virus"
21	Hepatitis A virus	"	"Hepatitis A virus"
22	Hepatitis B virus	"	"Hepatitis B virus"
23	Hepatitis B virus D	"	"Hepatitis B virus D"
24	Hepatitis B virus F	"	"Hepatitis B virus F"
25	Hepatitis C virus	"	"Hepatitis C virus"
26	Hepatitis D virus	"	"Hepatitis D virus"
27	Hepatitis E virus	"	"Hepatitis E virus"
28	Herpes simplex virus 1	"	"Herpes simplex virus 1"
29	Herpes simplex virus 2	"	"Herpes simplex virus 2"
30	Human Astrovirus	"	"Human Astrovirus"
31	Human coronavirus OC43	"	"Human coronavirus OC43"
32	Human coronavirus strain 229E	"	"Human coronavirus strain 229E"
33	Human coronavirus strain NL63	"	"Human coronavirus strain NL63"
34	Human Herpesvirus 1	"	"Human Herpesvirus 1"
35	Human Herpesvirus 3	"	"Human Herpesvirus 3"
36	Human Herpesvirus 4	"	"Human Herpesvirus 4"
37	Human Herpesvirus 5	"	"Human Herpesvirus 5"
38	Human herpesvirus 6	"	"Human herpesvirus 6"
39	Human herpesvirus 7	"	"Human herpesvirus 7"
40	Human immunodeficiency virus	"	"Human immunodeficiency virus"
41	Human immunodeficiency virus 1	"	"Human immunodeficiency virus 1"
42	Human Immunodeficiency Virus 2	"	"Human Immunodeficiency Virus 2"
43	Human metapneumovirus	"	"Human metapneumovirus"
44	Human papillomavirus	"	"Human papillomavirus"
45	Human parainfluenza virus 1	"	"Human parainfluenza virus 1"
46	Human parainfluenza virus 2	"	"Human parainfluenza virus 2"
47	Human Parainfluenza Virus 3	"	"Human Parainfluenza Virus 3"
48	Human parainfluenza virus type 2	"	"Human parainfluenza virus type 2"
49	Human respiratory syncytial virus B	"	"Human respiratory syncytial virus B"
50	Human rhinovirus A	"	"Human rhinovirus A"
51	Human rhinovirus B	"	"Human rhinovirus B"
52	Human T-Lymphotropic Virus 1	"	"Human T-Lymphotropic Virus 1"
53	Influenza A virus	"	"Influenza A virus"
54	Influenza B virus	"	"Influenza B virus"
55	Influenza C virus	"	"Influenza C virus"
56	Japanese encephalitis virus	"	"Japanese encephalitis virus"
57	John Cunningham virus	"	"John Cunningham virus"
58	Junin virus	"	"Junin virus"
59	Kaposi's sarcoma-associated herpesvirus	"	"Kaposi's sarcoma-associated herpesvirus"
60	Kunjin virus	"	"Kunjin virus"
61	Lassa virus	"	"Lassa virus"
62	Mammarenavirus lymphocytic choriomeningitis virus	"	"Mammarenavirus lymphocytic choriomeningitis virus "
63	Marburg virus	"	"Marburg virus"
64	Measles virus	"	"Measles virus"
65	Middle East respiratory syndrome coronavirus	"	"Middle East respiratory syndrome coronavirus"
66	Middle east respiratory tract syndrome coronavirus	"	"Middle east respiratory tract syndrome coronavirus"
67	Middle East resporitary syndrome coronavirus	"	"Middle East resporitary syndrome coronavirus"
68	Middle eastern respiratory syndrome virus	"	"Middle eastern respiratory syndrome virus"
69	Molluscum contagiosum virus	"	"Molluscum contagiosum virus"
70	Nipah virus	"	"Nipah virus"
71	Norovirus	"	"Norovirus"
72	Parechovirus A3	"	"Parechovirus A3"
73	Parvovirus B19	"	"Parvovirus B19"
74	Powassan virus	"	"Powassan virus"
75	Rabies virus	"	"Rabies virus"
76	Ravn virus	"	"Ravn virus"
77	Respiratory syncytial virus	"	"Respiratory syncytial virus"
78	Rhinovirus A	"	"Rhinovirus A"
79	Rhinovirus B	"	"Rhinovirus B"
80	Rift Valley fever virus	"	"Rift Valley fever virus"
81	Ross River virus	"	"Ross River virus"
82	Rubella virus	"	"Rubella virus"
83	Saffold virus	"	"Saffold virus"
84	Severe acute respiratory syndrome coronavirus	"	"Severe acute respiratory syndrome coronavirus"
85	Severe fever with thrombocytopenia syndrome virus	"	"Severe fever with thrombocytopenia syndrome virus"
86	Simian vacuolating virus 40	"	"Simian vacuolating virus 40 "
87	Sin Nombre virus	"	"Sin Nombre virus"
88	Sindbis virus	"	"Sindbis virus"
89	Tick-borne encephalitis virus	"	"Tick-borne encephalitis virus"
90	Vaccinia virus	"	"Vaccinia virus"
91	Varicella-zoster virus	"	"Varicella-zoster virus"
92	Vesicular stomatitis virus	"	"Vesicular stomatitis virus"
93	West Nile virus	"	"West Nile virus"
94	Yellow fever virus	"	"Yellow fever virus"
95	Zika virus	"	"Zika virus"
