# Supplementary material for: An Ensemble Matrix Completion Model for Predicting Potential Drugs Against SARS-CoV-2
Source: Front Microbiol. 2021 Jul 21;12:694534. doi: 10.3389/fmicb.2021.694534 (PMC8334363; doi:10.3389/fmicb.2021.694534)
Supplement: Supplementary file 5 [file Table_5.XLS]

SARS-COV-2	Adenovirus	Andes virus	BK virus	Bunyamwera virus	Chikungunya virus	Crimean-Congo hemorrhagic fever virus	Cytomegalovirus	Dengue virus	Dengue Virus Type 2	Ebola virus	Echovirus 1	Enterovirus A	Enterovirus B	Enterovirus C	Enterovirus D	Enterovirus J	Epstein-Barr virus	Hantavirus	Hendra virus	Hepatitis A virus	Hepatitis B virus	Hepatitis B virus D	Hepatitis B virus F	Hepatitis C virus	Hepatitis D virus	Hepatitis E virus	Herpes simplex virus 1	Herpes simplex virus 2	Human Astrovirus	Human coronavirus OC43	Human coronavirus strain 229E	Human coronavirus strain NL63	Human Herpesvirus 1	Human Herpesvirus 3	Human Herpesvirus 4	Human Herpesvirus 5	Human herpesvirus 6	Human herpesvirus 7	Human immunodeficiency virus	Human immunodeficiency virus 1	Human Immunodeficiency Virus 2	Human metapneumovirus	Human papillomavirus	Human parainfluenza virus 1	Human parainfluenza virus 2	Human Parainfluenza Virus 3	Human parainfluenza virus type 2	Human respiratory syncytial virus B	Human rhinovirus A
Favipiravir	Foscarnet	Ribavirin	Nitazoxanide	Ribavirin	Remdesivir	Ribavirin	Nitazoxanide	Berberine	Favipiravir	Gemcitabine	Ribavirin	Rapamycin (Sirolimus)	Nitazoxanide	Dibucaine	EIPA (amiloride)	Itraconazole	Chloroquine	Ribavirin	Favipiravir	Favipiravir	Suramin	Pleconaril	Tenofovir	EIPA (amiloride)	Nitazoxanide	Favipiravir	Emetine	Brincidofovir	Remdesivir	Ribavirin	Ribavirin	Remdesivir	Letermovir	Trifluridine	Famciclovir	Brincidofovir	Ganciclovir	Mycophenolic acid	Amprenavir	Emodin	Nitazoxanide	Mycophenolic acid	Brincidofovir	Favipiravir	Favipiravir	Itraconazole	Favipiravir	Pleconaril	Berberine
ABT-263	Artesunate	Remdesivir	Glycyrrhizin	Favipiravir	Amodiaquine	Remdesivir	Novobiocin	Tilorone (Amixin)	Mycophenolic acid	Mefloquine	Remdesivir	Silvestrol	Simvastatin	Nitazoxanide	Fluoxetine	Ribavirin	Labyrinthopeptin A2	Favipiravir	Ribavirin	Ribavirin	Eflornithine	Favipiravir	Ribavirin	Silvestrol	Mycophenolic acid	EIPA (amiloride)	Cyclosporine	Labyrinthopeptin A1	Mycophenolic acid	Favipiravir	Favipiravir	Obatoclax	N-MCT	Idoxuridine	Aciclovir	Letermovir	N-MCT	Favipiravir	Azacitidine	Bortezomib	Indinavir	Favipiravir	Foscarnet	Ribavirin	Mycophenolic acid	Favipiravir	Mycophenolic acid	Favipiravir	ABT-263
Emetine	Valacyclovir	Mycophenolic acid	Berberine	Nitazoxanide	Gemcitabine	Mycophenolic acid	Niclosamide	Favipiravir	Remdesivir	Chlorpromazine	Cidofovir	Metformin	Chloroquine	Azithromycin	Itraconazole	Favipiravir	Homoharringtonine	Monensin	Mycophenolic acid	Cidofovir	Glycyrrhizin	Ribavirin	Favipiravir	Luteolin	Favipiravir	Nitazoxanide	Chloroquine	Homoharringtonine	Brequinar	Lopinavir	Nitazoxanide	Favipiravir	Cidofovir	Penciclovir	Pleconaril	Artesunate	Valacyclovir	Ribavirin	Lamivudine	Mycophenolic acid	Saquinavir	BCX4430 (Galidesivir)	Ribavirin	Remdesivir	Remdesivir	Ribavirin	Remdesivir	Ribavirin	Simvastatin
Silvestrol	N-MCT	Pleconaril	Suramin	Cidofovir	Mitoxantrone	BCX4430 (Galidesivir)	Bortezomib	Obatoclax	Pleconaril	Mycophenolic acid	Favipiravir	Fluoxetine	Sorafenib	Pleconaril	Pentosan polysulfate	EIPA (amiloride)	Rapamycin (Sirolimus)	Mycophenolic acid	Remdesivir	Remdesivir	Cyclosporine	Irbesartan	Pleconaril	Raloxifene	BCX4430 (Galidesivir)	Mycophenolic acid	Luteolin	Novobiocin	EIPA (amiloride)	Arbidol (Umifenovir)	EIPA (amiloride)	Ribavirin	Valganciclovir	Uracil	Favipiravir	Filociclovir	Roscovitine (Seliciclib)	Pleconaril	Tenofovir	Obatoclax	Atazanavir	Ribavirin	Letermovir	Mycophenolic acid	Nitazoxanide	Pleconaril	Pleconaril	Vidarabine	Remdesivir
Amodiaquine	Leflunomide	Cidofovir	Topotecan	Pleconaril	Raloxifene	Suramin	N-MCT	Arbidol (Umifenovir)	Cidofovir	Dasatinib	Pleconaril	Eflornithine	Suramin	Berberine	Gemcitabine	Cidofovir	Berberine	Cidofovir	Pleconaril	BCX4430 (Galidesivir)	Labyrinthopeptin A2	Lamivudine	Cidofovir	Bortezomib	Cyclosporine	Chloroquine	Rapamycin (Sirolimus)	Amodiaquine	Nitazoxanide	Obatoclax	BCX4430 (Galidesivir)	Nitazoxanide	Brincidofovir	5-Bromovinyldeoxyuridine	Ribavirin	Ganciclovir	Leflunomide	Itraconazole	Hydroxychloroquine	Amiodarone	Tipranavir	Ritonavir	Mycophenolic acid	Pleconaril	Brequinar	Posaconazole	Cidofovir	Itraconazole	Ribavirin
Chlorpromazine	Rapamycin (Sirolimus)	BCX4430 (Galidesivir)	Caffeine	Mycophenolic acid	ABT-263	Hydroxychloroquine	Gemcitabine	Sorafenib	Brequinar	Berberine	ABT-263	Simvastatin	Camptothecin	Itraconazole	Azithromycin	Mycophenolic acid	Eflornithine	EIPA (amiloride)	Cidofovir	EIPA (amiloride)	Emetine	Clevudine	Adefovir Dipivoxil	Emodin	Cidofovir	Arbidol (Umifenovir)	Filociclovir	Eflornithine	Obatoclax	Nitazoxanide	Mycophenolic acid	Brequinar	Filociclovir	Valacyclovir	Cidofovir	Aciclovir	Aciclovir	Cidofovir	Remdesivir	Oritavancin	Emetine	Rapamycin (Sirolimus)	Filociclovir	Cidofovir	Cidofovir	Cidofovir	Brequinar	Cidofovir	Obatoclax
Luteolin	Novobiocin	Brequinar	Remdesivir	Itraconazole	BCX4430 (Galidesivir)	Silvestrol	Aciclovir	Gemcitabine	Nitazoxanide	Hydroxychloroquine	Itraconazole	Nitazoxanide	Silvestrol	Luteolin	Ribavirin	Remdesivir	Labyrinthopeptin A1	Pleconaril	Brequinar	Pleconaril	Labyrinthopeptin A1	Entecavir	Amprenavir	Emetine	Ribavirin	BCX4430 (Galidesivir)	Obatoclax	EIPA (amiloride)	Cidofovir	Hydroxychloroquine	Chloroquine	Chloroquine	Leflunomide	Ganciclovir	Itraconazole	Phosphonoacetic Acid	Berberine	Remdesivir	Cepharanthine	Amodiaquine	Genistin	EIPA (amiloride)	Nitazoxanide	Posaconazole	EIPA (amiloride)	Remdesivir	Nitazoxanide	Hexachlorophene	Emetine
Mycophenolic acid	Roscovitine (Seliciclib)	EIPA (amiloride)	Emetine	Remdesivir	Arbidol (Umifenovir)	EIPA (amiloride)	ABT-263	Silvestrol	EIPA (amiloride)	Nitazoxanide	Mycophenolic acid	Emetine	Mycophenolic acid	Remdesivir	Silvestrol	Zanamivir	Caffeine	Remdesivir	Isolanid (lanatoside C)	ABT-263	Berberine	Telbivudine	Remdesivir	Obatoclax	Chloroquine	Alisporivir	Nitazoxanide	Emodin	Silvestrol	Amodiaquine	Gemcitabine	Rapamycin (Sirolimus)	Roscovitine (Seliciclib)	Foscarnet	Idoxuridine	N-MCT	Flavopiridol	Brequinar	Ivermectin	Monensin	Obatoclax	Silvestrol	Roscovitine (Seliciclib)	BCX4430 (Galidesivir)	Sorafenib	Mycophenolic acid	EIPA (amiloride)	Zanamivir	Mycophenolic acid
Nelfinavir	Aciclovir	Itraconazole	Filociclovir	Homoharringtonine	Amiodarone	Emetine	Metformin	Nitazoxanide	Glycyrrhizin	Luteolin	EIPA (amiloride)	Mycophenolic acid	Amodiaquine	Emodin	Favipiravir	Brequinar	Arbidol (Umifenovir)	Hexachlorophene	ABT-263	Mycophenolic acid	Camptothecin	Cidofovir	Darunavir	Brincidofovir	Genistin	Brequinar	Metformin	Filociclovir	Arbidol (Umifenovir)	Berberine	Tilorone (Amixin)	Cidofovir	Phosphonoacetic Acid	Cidofovir	Penciclovir	Valacyclovir	Valganciclovir	Glycyrrhizin	Nitazoxanide	Remdesivir	ABT-263	Arbidol (Umifenovir)	Favipiravir	Itraconazole	Chloroquine	Brequinar	Glycyrrhizin	Adefovir Dipivoxil	Chloroquine
Brequinar	Monensin	Obatoclax	Chloroquine	EIPA (amiloride)	Obatoclax	Niclosamide	Luteolin	Azithromycin	Silvestrol	Camostat	Tilorone (Amixin)	Mitoxantrone	Niclosamide	Pentosan polysulfate	Simvastatin	Silvestrol	Gemcitabine	Brequinar	BCX4430 (Galidesivir)	Nitazoxanide	Azacitidine	Vidarabine	Itraconazole	Brequinar	Emetine	Tilorone (Amixin)	Brequinar	Leflunomide	BCX4430 (Galidesivir)	Brequinar	Cidofovir	Itraconazole	Novobiocin	Pleconaril	Trifluridine	Favipiravir	Novobiocin	ABT-263	Ribavirin	Mefloquine	Remdesivir	Azithromycin	Sorafenib	Monensin	ABT-263	Oseltamivir	Silvestrol	Mycophenolic acid	Pirlindole
Nitazoxanide	Caffeine	Zanamivir	Foscarnet	Obatoclax	Simvastatin	Luteolin	Camptothecin	Rapamycin (Sirolimus)	ABT-263	Imatinib	Brincidofovir	Isolanid (lanatoside C)	Mitoxantrone	Isolanid (lanatoside C)	Glycyrrhizin	Vidarabine	EIPA (amiloride)	Berberine	Itraconazole	Arbidol (Umifenovir)	Gemcitabine	Itraconazole	Mycophenolic acid	Metformin	ABT-263	ABT-263	Artesunate	Berberine	Sorafenib	EIPA (amiloride)	Pleconaril	Cyclosporine	Homoharringtonine	N-MCT	Uracil	Ribavirin	Nitazoxanide	EIPA (amiloride)	Alpha-lipoic acid	Homoharringtonine	Favipiravir	ABT-263	Tilorone (Amixin)	Silvestrol	Rapamycin (Sirolimus)	ABT-263	ABT-263	Valganciclovir	Formoterol
Obatoclax	Cyclosporine	Monensin	Mefloquine	Tilorone (Amixin)	Azithromycin	Ivermectin	Obatoclax	Emodin	Itraconazole	Emodin	Monensin	Itraconazole	Aprotinin	Sorafenib	Remdesivir	Monensin	Emetine	Glycyrrhizin	Nitazoxanide	Brincidofovir	Minocycline	Palivizumab	ABT-263	Favipiravir	Tilorone (Amixin)	Cidofovir	Simvastatin	Roscovitine (Seliciclib)	Chloroquine	Mefloquine	Benztropine	Amodiaquine	Artesunate	Ribavirin	5-Bromovinyldeoxyuridine	Roscovitine (Seliciclib)	EIPA (amiloride)	Sorafenib	Favipiravir	Arbidol (Umifenovir)	Ribavirin	Cyclosporine	Monensin	Suramin	Luteolin	Regorafenib	Itraconazole	Remdesivir	Tilorone (Amixin)
EIPA (amiloride)	Niclosamide	Brincidofovir	Tilorone (Amixin)	Brequinar	Brequinar	Nitazoxanide	Glycyrrhizin	Emetine	Sorafenib	Anisomycin	Nitazoxanide	Chlorpromazine	Amiodarone	ABT-263	Isolanid (lanatoside C)	Regorafenib	Nitazoxanide	Amodiaquine	Chloroquine	Itraconazole	Monensin	Homoharringtonine	Indinavir	Niclosamide	Bortezomib	Gemcitabine	Bortezomib	Monensin	ABT-263	Silvestrol	Emetine	Berberine	Caffeine	Valganciclovir	Remdesivir	Tilorone (Amixin)	Tilorone (Amixin)	Zanamivir	Alisporivir	Metformin	Oritavancin	Suramin	Emetine	Artesunate	Berberine	Pentosan polysulfate	Sorafenib	Regorafenib	Suramin
BCX4430 (Galidesivir)	EIPA (amiloride)	Tilorone (Amixin)	Brequinar	Zanamivir	4-HPR (Fenretinide)	Cidofovir	Azithromycin	EIPA (amiloride)	Zanamivir	Cidofovir	Hexachlorophene	Dalbavancin	Bortezomib	Ribavirin	Berberine	Hexachlorophene	Tilorone (Amixin)	Cyclosporine	Cyclosporine	Silvestrol	Obatoclax	Remdesivir	Nitazoxanide	Hydroxychloroquine	Luteolin	Monensin	Kasugamycin	Artesunate	Pleconaril	BCX4430 (Galidesivir)	Amodiaquine	Suramin	Niclosamide	Homoharringtonine	Mycophenolic acid	Mycophenolic acid	Niclosamide	Monensin	Emetine	Acetylsalicylic acid	Monensin	Gemcitabine	EIPA (amiloride)	Nitazoxanide	Pentosan polysulfate	Hexachlorophene	Zanamivir	Famciclovir	Favipiravir
Niclosamide	Gemcitabine	Sorafenib	Ribavirin	Arbidol (Umifenovir)	Bortezomib	Sorafenib	Homoharringtonine	Dalbavancin	Monensin	Alisporivir	BCX4430 (Galidesivir)	Dasatinib	Quinacrine	Verapamil	Sorafenib	Formoterol	Mefloquine	Pentosan polysulfate	Silvestrol	Monensin	Azithromycin	Mycophenolic acid	Irbesartan	Eflornithine	Glycyrrhizin	Pleconaril	Teriflunomide	Caffeine	Niclosamide	Chlorpromazine	Itraconazole	EIPA (amiloride)	Tilorone (Amixin)	Letermovir	Palivizumab	Vidarabine	Rapamycin (Sirolimus)	BCX4430 (Galidesivir)	Abacavir	Sorafenib	Nelfinavir	Brequinar	Rapamycin (Sirolimus)	Sunitinib	Camptothecin	Monensin	Monensin	Indinavir	Rapamycin (Sirolimus)
Memantine	Emetine	Silvestrol	Cyclosporine	Emetine	Emetine	Brequinar	Genistin	Ezetimibe	Brincidofovir	Obatoclax	Ivermectin	ABT-263	Sunitinib	Chloroquine	Homoharringtonine	Pirlindole	Metformin	ABT-263	Homoharringtonine	Homoharringtonine	BCX4430 (Galidesivir)	Zanamivir	Vidarabine	Arbidol (Umifenovir)	Obatoclax	Itraconazole	Topotecan	Favipiravir	Zanamivir	Rapamycin (Sirolimus)	Arbidol (Umifenovir)	BCX4430 (Galidesivir)	Palivizumab	Favipiravir	Zanamivir	EIPA (amiloride)	Emetine	Regorafenib	Bevirimat	Eflornithine	Cidofovir	Bortezomib	ABT-263	Zanamivir	Pleconaril	Aprotinin	Brincidofovir	Bithionol	Cyclosporine
Gemcitabine	Gefitinib	Cyclosporine	Saracatinib	Silvestrol	Emodin	Amodiaquine	Roscovitine (Seliciclib)	Novobiocin	BCX4430 (Galidesivir)	Eflornithine	Brequinar	Niclosamide	Hydroxychloroquine	Metformin	Mycophenolic acid	BCX4430 (Galidesivir)	Flavopiridol	Niclosamide	EIPA (amiloride)	Brequinar	Arbidol (Umifenovir)	Hexachlorophene	Ritonavir	Quinacrine	EIPA (amiloride)	Obatoclax	Mycophenolic acid	Nitazoxanide	Glycyrrhizin	Sunitinib	Monensin	Pentosan polysulfate	Flavopiridol	Palivizumab	Hexachlorophene	Pleconaril	Gefitinib	Formoterol	Brecanavir	Niclosamide	Rapamycin (Sirolimus)	Amodiaquine	Remdesivir	Brequinar	Brincidofovir	Vidarabine	BCX4430 (Galidesivir)	Phosphonoacetic Acid	Glycyrrhizin
Glycyrrhizin	Berberine	Chloroquine	Amodiaquine	BCX4430 (Galidesivir)	Manidipine	Glycyrrhizin	Raloxifene	Glycyrrhizin	Arbidol (Umifenovir)	ABT-263	Regorafenib	Teriflunomide	Oritavancin	Favipiravir	Obatoclax	Nitazoxanide	Anisomycin	Raloxifene	Lopinavir	Emetine	Ganciclovir	Regorafenib	Azacitidine	Lovastatin	Adefovir Dipivoxil	Amodiaquine	Aprotinin	Mitoxantrone	Amodiaquine	Glycyrrhizin	Lopinavir	ABT-263	Labyrinthopeptin A2	Brincidofovir	Valganciclovir	Homoharringtonine	Monensin	Pirlindole	Calanolide A	Gefitinib	Brequinar	Chloroquine	Gemcitabine	Quinacrine	Itraconazole	EIPA (amiloride)	Arbidol (Umifenovir)	Irbesartan	Brincidofovir
Tilorone (Amixin)	Ribavirin	Emetine	EIPA (amiloride)	Pentosan polysulfate	Glycyrrhizin	Tilorone (Amixin)	EIPA (amiloride)	Mefloquine	Ivermectin	Nelfinavir	Adefovir Dipivoxil	Sunitinib	Tilorone (Amixin)	Mycophenolic acid	Cidofovir	Brincidofovir	Sorafenib	Chloroquine	Obatoclax	Foscarnet	Ritonavir	Valganciclovir	Homoharringtonine	Genistin	Brequinar	Emetine	Gefitinib	Raloxifene	Tilorone (Amixin)	Suramin	ABT-263	Niclosamide	Kasugamycin	Roscovitine (Seliciclib)	Adefovir Dipivoxil	Leflunomide	Labyrinthopeptin A2	Berberine	Delavirdine	Quinacrine	Itraconazole	Tilorone (Amixin)	Glycyrrhizin	Brincidofovir	Silvestrol	Palivizumab	Ivermectin	Lamivudine	Niclosamide
Alisporivir	Mycophenolic acid	Suramin	Letermovir	Ivermectin	Anisomycin	Arbidol (Umifenovir)	Caffeine	Ribavirin	Homoharringtonine	Sorafenib	Arbidol (Umifenovir)	Ribavirin	Monensin	Tilorone (Amixin)	Suramin	Palivizumab	ABT-263	Itraconazole	Hydroxychloroquine	Sorafenib	Chloroquine	BCX4430 (Galidesivir)	Lopinavir	Monensin	Monensin	Sorafenib	Ivermectin	Luteolin	Monensin	Niclosamide	Luteolin	Bortezomib	Gefitinib	Remdesivir	Foscarnet	Monensin	Mycophenolic acid	Isolanid (lanatoside C)	Didanosine	Ribavirin	Ivermectin	Berberine	Cyclosporine	Vidarabine	Gemcitabine	BCX4430 (Galidesivir)	Homoharringtonine	Pentosan polysulfate	Sorafenib
Berberine	ABT-263	ABT-263	Ganciclovir	Gemcitabine	Quinacrine	Brincidofovir	Flavopiridol	Acetylsalicylic acid	Vidarabine	Mitoxantrone	Zanamivir	Amiodarone	Verapamil	Cyclosporine	Quinacrine	Lamivudine	Gefitinib	Tilorone (Amixin)	Suramin	Cyclosporine	Salinomycin	Tilorone (Amixin)	Pentosan polysulfate	Aprotinin	Lamivudine	Ivermectin	Verapamil	Azacitidine	Emetine	Luteolin	Homoharringtonine	Memantine	Promethazine	Itraconazole	Regorafenib	Remdesivir	Favipiravir	Hexachlorophene	Efavirenz	BCX4430 (Galidesivir)	Mycophenolic acid	Niclosamide	Chloroquine	Bithionol	Arbidol (Umifenovir)	Brincidofovir	Vidarabine	Monensin	Luteolin
Sunitinib	Obatoclax	Ivermectin	Labyrinthopeptin A2	Berberine	Cyclosporine	Mefloquine	Amodiaquine	Benztropine	Hexachlorophene	Promethazine	Vidarabine	Favipiravir	Arbidol (Umifenovir)	Glycyrrhizin	Brequinar	Pentosan polysulfate	Lobucavir	Nitazoxanide	Sorafenib	Amodiaquine	Kasugamycin	ABT-263	Brequinar	Leflunomide	Remdesivir	Luteolin	Chlorpromazine	Cyclosporine	Ivermectin	Cyclosporine	Oritavancin	Sunitinib	Tenofovir	Regorafenib	Monensin	Berberine	Azacitidine	Suramin	Rilpivirine	Mitoxantrone	Homoharringtonine	Luteolin	Leflunomide	Ivermectin	Aprotinin	Silvestrol	Hexachlorophene	Isolanid (lanatoside C)	Dibucaine
Monensin	Glycyrrhizin	Hexachlorophene	Gemcitabine	Monensin	Apoptozole	Monensin	Sunitinib	Teriflunomide	Regorafenib	Rapamycin (Sirolimus)	Aciclovir	Labyrinthopeptin A2	Labyrinthopeptin A2	Eflornithine	Nitazoxanide	Adefovir Dipivoxil	Raloxifene	Amiodarone	Raloxifene	Hexachlorophene	EIPA (amiloride)	Famciclovir	Hexachlorophene	Bepridil	Brincidofovir	Glycyrrhizin	Pentosan polysulfate	Manidipine	Cyclosporine	Ivermectin	Brequinar	Cepharanthine	Emetine	Mycophenolic acid	Pentosan polysulfate	Labyrinthopeptin A2	Homoharringtonine	Luteolin	Inosine pranobex	Simvastatin	BCX4430 (Galidesivir)	Memantine	Azithromycin	EIPA (amiloride)	Monensin	Adefovir Dipivoxil	Regorafenib	BCX4430 (Galidesivir)	Monensin
Eflornithine	Verapamil	Nitazoxanide	Niclosamide	Hexachlorophene	Aprotinin	Obatoclax	4-HPR (Fenretinide)	Atovaquone	Obatoclax	Saracatinib	Foscarnet	Amodiaquine	Brequinar	Obatoclax	Luteolin	Dibucaine	Mitoxantrone	Brincidofovir	Amodiaquine	Artesunate	Silvestrol	Indinavir	BCX4430 (Galidesivir)	Pentosan polysulfate	Minocycline	Niclosamide	Hydroxychloroquine	Lobucavir	Brincidofovir	Pentosan polysulfate	Hydroxychloroquine	Tilorone (Amixin)	Telbivudine	Adefovir Dipivoxil	BCX4430 (Galidesivir)	Emetine	Glycyrrhizin	Emetine	Enfuvirtide	Tilorone (Amixin)	Cyclosporine	Genistin	Ganciclovir	Hexachlorophene	Leflunomide	Isolanid (lanatoside C)	Obatoclax	EIPA (amiloride)	Emodin
Cidofovir	Itraconazole	Arbidol (Umifenovir)	Obatoclax	Rapamycin (Sirolimus)	Novobiocin	Cyclosporine	Azacitidine	Tamoxifen	Tilorone (Amixin)	Simvastatin	Lamivudine	Obatoclax	Remdesivir	Rapamycin (Sirolimus)	BCX4430 (Galidesivir)	Homoharringtonine	Topotecan	Silvestrol	Brincidofovir	Labyrinthopeptin A2	Acetylsalicylic acid	Monensin	Monensin	Dalbavancin	Berberine	Azithromycin	Tenofovir	Rapamycin (Sirolimus)	Suramin	Gemcitabine	Chlorpromazine	Sorafenib	Entecavir	Artesunate	Brincidofovir	Sorafenib	Caffeine	Vidarabine	Stavudine	Aprotinin	Alpha-lipoic acid	Sunitinib	Suramin	Bepridil	Homoharringtonine	Indinavir	Tilorone (Amixin)	Formoterol	BCX4430 (Galidesivir)
Emodin	Remdesivir	Niclosamide	Labyrinthopeptin A1	Isolanid (lanatoside C)	Rapamycin (Sirolimus)	ABT-263	Teriflunomide	Oritavancin	Pentosan polysulfate	Cyclosporine	Lopinavir	Novobiocin	Ivermectin	Quinacrine	Palivizumab	Cyclosporine	Kasugamycin	Gemcitabine	Monensin	Suramin	Leflunomide	Tenofovir	Zanamivir	Quinine	Homoharringtonine	Lopinavir	Sunitinib	BCX4430 (Galidesivir)	Itraconazole	Azithromycin	Ivermectin	Brincidofovir	Clevudine	Phosphonoacetic Acid	Lamivudine	Glycyrrhizin	Ribavirin	Brincidofovir	Dolutegravir	Caffeine	Ezetimibe	Eflornithine	Sunitinib	Bortezomib	BCX4430 (Galidesivir)	Arbidol (Umifenovir)	Pentosan polysulfate	Pirlindole	Sunitinib
Sorafenib	Phosphonoacetic Acid	Amodiaquine	Monensin	Brincidofovir	Lovastatin	Rapamycin (Sirolimus)	Dasatinib	Camptothecin	Chloroquine	Camptothecin	Silvestrol	Cyclosporine	Cyclosporine	Suramin	Emetine	Ivermectin	Tamoxifen	BCX4430 (Galidesivir)	Pentosan polysulfate	Rapamycin (Sirolimus)	Cidofovir	Pentosan polysulfate	Palivizumab	Anisomycin	Sunitinib	Sunitinib	Salinomycin	Brequinar	Chlorpromazine	Cidofovir	Azithromycin	Azacitidine	Monensin	EIPA (amiloride)	Indinavir	Rapamycin (Sirolimus)	Remdesivir	Dibucaine	Maraviroc	Quinine	Chloroquine	Cidofovir	Niclosamide	Cyclosporine	Niclosamide	Homoharringtonine	Chloroquine	5-Bromovinyldeoxyuridine	Eflornithine
Brincidofovir	Favipiravir	Vidarabine	BCX4430 (Galidesivir)	Regorafenib	Metformin	Lopinavir	Aprotinin	Gefitinib	Cyclosporine	Gefitinib	Isolanid (lanatoside C)	Labyrinthopeptin A1	Chlorpromazine	BCX4430 (Galidesivir)	ABT-263	Indinavir	Cepharanthine	Isolanid (lanatoside C)	Mitoxantrone	Regorafenib	Sorafenib	Brequinar	Ivermectin	Mefloquine	CYT107	Berberine	Mefloquine	Gemcitabine	Aprotinin	Itraconazole	Mefloquine	Oritavancin	Lobucavir	Hexachlorophene	Homoharringtonine	Famciclovir	Verapamil	Silvestrol	Zalcitabine	Chlorpromazine	EIPA (amiloride)	Homoharringtonine	Pentosan polysulfate	Palivizumab	Obatoclax	Nitazoxanide	Cyclosporine	Uracil	Amodiaquine
Labyrinthopeptin A2	Tilorone (Amixin)	Regorafenib	Eflornithine	Sorafenib	Dasatinib	Sunitinib	Kasugamycin	Memantine	Artesunate	Glycyrrhizin	Emetine	Raloxifene	Labyrinthopeptin A1	Emetine	Emodin	ABT-263	Amiodarone	Zanamivir	Berberine	Obatoclax	Niclosamide	EIPA (amiloride)	Tilorone (Amixin)	Manidipine	Thymalfasin	Homoharringtonine	Azacitidine	Teriflunomide	Rapamycin (Sirolimus)	Sorafenib	Cyclosporine	Leflunomide	Arbidol (Umifenovir)	Monensin	EIPA (amiloride)	Nitazoxanide	Mefloquine	Chloroquine	Fosamprenavir	Favipiravir	Pentosan polysulfate	Cepharanthine	Topotecan	Regorafenib	Amodiaquine	Ivermectin	Artesunate	Penciclovir	Arbidol (Umifenovir)
Rapamycin (Sirolimus)	Camptothecin	Pentosan polysulfate	Mitoxantrone	Cyclosporine	Camptothecin	Gemcitabine	Minocycline	Indomethacin	Aprotinin	Cepharanthine	Pentosan polysulfate	Tilorone (Amixin)	Leflunomide	Homoharringtonine	Monensin	Tilorone (Amixin)	Nelfinavir	Doxycycline	Zanamivir	Niclosamide	Novobiocin	Nitazoxanide	Regorafenib	Saracatinib	Simvastatin	Brincidofovir	Manidipine	Genistin	Berberine	ABT-263	Cepharanthine	Lopinavir	Adefovir Dipivoxil	Zanamivir	Artesunate	Caffeine	Labyrinthopeptin A1	Obatoclax	Nevirapine	Silvestrol	Arbidol (Umifenovir)	Brincidofovir	Emodin	Isolanid (lanatoside C)	Zanamivir	Cyclosporine	Aprotinin	Trifluridine	Azacitidine
Raloxifene	Luteolin	Chlorpromazine	Amiodarone	Amodiaquine	Fluoxetine	Berberine	Sorafenib	Imatinib	Lamivudine	Fluvastatin	Mefloquine	Verapamil	Lopinavir	Amodiaquine	Brincidofovir	Suramin	Suramin	Indomethacin	Arbidol (Umifenovir)	Berberine	Foscarnet	Bithionol	Brincidofovir	Novobiocin	Sorafenib	Cyclosporine	Memantine	Sorafenib	Raloxifene	Azacitidine	Brincidofovir	Silvestrol	EIPA (amiloride)	ABT-263	Brequinar	ABT-263	Cyclosporine	Cyclosporine	Emtricitabine	Labyrinthopeptin A2	Trametinib	Glycyrrhizin	Gefitinib	Emetine	Emetine	Valganciclovir	Lamivudine	Idoxuridine	Fluoxetine
Anisomycin	Homoharringtonine	Artesunate	Roscovitine (Seliciclib)	Lamivudine	Ezetimibe	Isolanid (lanatoside C)	Acetylsalicylic acid	ABT-263	Berberine	Itraconazole	Rapamycin (Sirolimus)	Cidofovir	Nelfinavir	Cidofovir	Valganciclovir	Sorafenib	Amodiaquine	Eflornithine	Mefloquine	Zanamivir	Letermovir	Isolanid (lanatoside C)	EIPA (amiloride)	Artesunate	Ritonavir	Suramin	Doxycycline	Glycyrrhizin	Homoharringtonine	Bortezomib	Sunitinib	Glycyrrhizin	Daclatasvir	Tilorone (Amixin)	Phosphonoacetic Acid	Novobiocin	Chloroquine	Lamivudine	Tenofovir disoproxil	Labyrinthopeptin A1	Lobucavir	Ivermectin	Silvestrol	Tilorone (Amixin)	Regorafenib	Lamivudine	Berberine	Lovastatin	Cidofovir
Suramin	Silvestrol	Foscarnet	Oritavancin	Niclosamide	Lopinavir	Nelfinavir	Mitoxantrone	Caffeine	Foscarnet	Lopinavir	Cepharanthine	Arbidol (Umifenovir)	Ribavirin	Dalbavancin	Verapamil	Artesunate	BCX4430 (Galidesivir)	Flavopiridol	Niclosamide	Vidarabine	Caffeine	Phosphonoacetic Acid	Clevudine	Cepharanthine	Pentosan polysulfate	Lovastatin	Minocycline	Flavopiridol	Artesunate	Oritavancin	Hexachlorophene	Regorafenib	Asunaprevir	Caffeine	Isolanid (lanatoside C)	Hexachlorophene	Camptothecin	Ivermectin	Raltegravir	Dalbavancin	Tilorone (Amixin)	Raloxifene	Itraconazole	Pentosan polysulfate	Suramin	Camostat	Foscarnet	Brequinar	Pentosan polysulfate
Roscovitine (Seliciclib)	BCX4430 (Galidesivir)	Lamivudine	Azithromycin	Glycyrrhizin	Minocycline	Anisomycin	Arbidol (Umifenovir)	Verapamil	Rapamycin (Sirolimus)	Novobiocin	Glycyrrhizin	Remdesivir	BCX4430 (Galidesivir)	Niclosamide	Cyclosporine	Valganciclovir	Azithromycin	Suramin	Vidarabine	Lamivudine	Ribavirin	Silvestrol	Entecavir	Indomethacin	Oritavancin	Chlorpromazine	4-HPR (Fenretinide)	Ribavirin	Regorafenib	Homoharringtonine	Simvastatin	Arbidol (Umifenovir)	Irbesartan	BCX4430 (Galidesivir)	Bithionol	Itraconazole	Emodin	Homoharringtonine	Zidovudine	Sofosbuvir	Abacavir	Emodin	Ivermectin	Arbidol (Umifenovir)	Cyclosporine	Lovastatin	Rapamycin (Sirolimus)	Entecavir	Lopinavir
Mitoxantrone	Sorafenib	Homoharringtonine	Favipiravir	Luteolin	Fluvastatin	Sofosbuvir	Quinine	Leflunomide	Emetine	Memantine	Artesunate	Topotecan	Raloxifene	Brincidofovir	Zanamivir	Foscarnet	Monensin	Camptothecin	Apoptozole	Chloroquine	Brequinar	Brincidofovir	Telbivudine	Salinomycin	Azacitidine	Simvastatin	Azithromycin	Remdesivir	Hexachlorophene	Emodin	Glycyrrhizin	Pleconaril	Salinomycin	Pentosan polysulfate	Silvestrol	Mitoxantrone	Topotecan	Indinavir	Indomethacin	EIPA (amiloride)	Bevirimat	Verapamil	Homoharringtonine	Adefovir Dipivoxil	Foscarnet	Nafamostat	Emetine	Clevudine	Brequinar
Cyclosporine	Tenofovir	Indinavir	Novobiocin	Tenofovir	Bepridil	Itraconazole	Mycophenolic acid	Salinomycin	Indinavir	Ribavirin	Luteolin	Pleconaril	Saracatinib	Brequinar	Regorafenib	Lovastatin	Cyclosporine	Mitoxantrone	Lamivudine	Benztropine	Manidipine	Lovastatin	Silvestrol	Lobucavir	Metformin	Rapamycin (Sirolimus)	Ribavirin	Mycophenolic acid	Luteolin	Tilorone (Amixin)	Imatinib	Artesunate	Emodin	Leflunomide	Irbesartan	BCX4430 (Galidesivir)	Arbidol (Umifenovir)	Nitazoxanide	Chloroquine	Imatinib	Brecanavir	Sorafenib	Pleconaril	Berberine	Emodin	Sorafenib	Indinavir	Telbivudine	Raloxifene
Amiodarone	Chloroquine	Adefovir Dipivoxil	Simvastatin	Aprotinin	Saracatinib	Cepharanthine	BCX4430 (Galidesivir)	Monensin	Isolanid (lanatoside C)	Roscovitine (Seliciclib)	Roscovitine (Seliciclib)	Brincidofovir	Azacitidine	Arbidol (Umifenovir)	Dalbavancin	Isolanid (lanatoside C)	Sunitinib	Ivermectin	Hexachlorophene	Adefovir Dipivoxil	Roscovitine (Seliciclib)	Ivermectin	Cyclosporine	ABT-263	Pleconaril	Hydroxychloroquine	Promethazine	Amiodarone	Pentosan polysulfate	Amiodarone	Suramin	Foscarnet	Nitazoxanide	Arbidol (Umifenovir)	Ivermectin	Flavopiridol	Sorafenib	Gemcitabine	Mycophenolic acid	Isolanid (lanatoside C)	Calanolide A	Hydroxychloroquine	Eflornithine	Azithromycin	Tilorone (Amixin)	Artesunate	Isolanid (lanatoside C)	Artesunate	Novobiocin
Azithromycin	Lopinavir	Palivizumab	Chlorpromazine	Lopinavir	Dalbavancin	Artesunate	Suramin	Alisporivir	Niclosamide	Labyrinthopeptin A2	Chloroquine	Monensin	Novobiocin	Mitoxantrone	Rapamycin (Sirolimus)	Bithionol	Mycophenolic acid	Arbidol (Umifenovir)	Regorafenib	Valacyclovir	N-MCT	Formoterol	Suramin	Doxycycline	Itraconazole	Cepharanthine	Remdesivir	Chloroquine	Foscarnet	Leflunomide	Obatoclax	Eflornithine	ABT-263	Lamivudine	Nitazoxanide	Palivizumab	Teriflunomide	Rapamycin (Sirolimus)	Roscovitine (Seliciclib)	Fluoxetine	Didanosine	Ezetimibe	Labyrinthopeptin A2	4-HPR (Fenretinide)	Ivermectin	Bithionol	Niclosamide	Homoharringtonine	Caffeine
Labyrinthopeptin A1	Brequinar	Isolanid (lanatoside C)	Emodin	Foscarnet	Erlotinib	Emodin	Chloroquine	Dibucaine	Amodiaquine	Indomethacin	Valacyclovir	Homoharringtonine	Favipiravir	Dasatinib	Chloroquine	Famciclovir	Hydroxychloroquine	Homoharringtonine	Sofosbuvir	Aciclovir	4-HPR (Fenretinide)	Pirlindole	Ezetimibe	Roscovitine (Seliciclib)	Silvestrol	Zanamivir	BCX4430 (Galidesivir)	Lopinavir	Isolanid (lanatoside C)	Brincidofovir	Tamoxifen	Azithromycin	Saracatinib	Indinavir	ABT-263	Gefitinib	Obatoclax	Azithromycin	BCX4430 (Galidesivir)	Fluvastatin	Delavirdine	Mefloquine	Obatoclax	Lamivudine	Azithromycin	Foscarnet	Amodiaquine	Brincidofovir	Oritavancin
Aprotinin	Emodin	Raloxifene	Raloxifene	Vidarabine	Acetylsalicylic acid	Foscarnet	Ezetimibe	Bithionol	Adefovir Dipivoxil	Brequinar	Obatoclax	Nelfinavir	Caffeine	Sunitinib	Adefovir Dipivoxil	Obatoclax	Manidipine	Emetine	Emetine	Isolanid (lanatoside C)	Aprotinin	Artesunate	Artesunate	Ivermectin	Azithromycin	Mefloquine	Dasatinib	Ivermectin	Lopinavir	Indomethacin	Dasatinib	Lovastatin	Alpha-lipoic acid	Bithionol	Lovastatin	Regorafenib	Mitoxantrone	Amodiaquine	Homoharringtonine	Anisomycin	Raltegravir	Amiodarone	Luteolin	ABT-263	Artesunate	Tilorone (Amixin)	Adefovir Dipivoxil	Silvestrol	Dalbavancin
Dasatinib	Raloxifene	Lovastatin	Benztropine	Eflornithine	Posaconazole	Lovastatin	Silvestrol	Kasugamycin	Suramin	Fluoxetine	Pirlindole	BCX4430 (Galidesivir)	Anisomycin	Labyrinthopeptin A2	Tilorone (Amixin)	Irbesartan	Indomethacin	Foscarnet	Tilorone (Amixin)	Ivermectin	Favipiravir	CYT107	Isolanid (lanatoside C)	Pirlindole	Gemcitabine	Verapamil	Saracatinib	Aprotinin	Vidarabine	Alisporivir	Nelfinavir	Amiodarone	Labyrinthopeptin A1	Glycyrrhizin	Tilorone (Amixin)	Labyrinthopeptin A1	Salinomycin	Palivizumab	ABT-263	Flavopiridol	Enfuvirtide	Alisporivir	Amodiaquine	Apoptozole	Dibucaine	Obatoclax	Suramin	Ivermectin	Homoharringtonine
Dalbavancin	Eflornithine	Bithionol	Homoharringtonine	Chloroquine	Monensin	Homoharringtonine	Tenofovir	Pentosan polysulfate	Palivizumab	Acetylsalicylic acid	Formoterol	Ivermectin	Ezetimibe	Monensin	Asunaprevir	Aciclovir	Simvastatin	Rapamycin (Sirolimus)	Chlorpromazine	Labyrinthopeptin A1	Mycophenolic acid	Thymalfasin	Famciclovir	Formoterol	Artesunate	Benztropine	Fluvastatin	Camptothecin	Lovastatin	Eflornithine	Sorafenib	Gemcitabine	Teriflunomide	Tenofovir	Cyclosporine	Zanamivir	Promethazine	Artesunate	Suramin	Novobiocin	Rilpivirine	Dalbavancin	Mefloquine	Indinavir	Hexachlorophene	Famciclovir	Palivizumab	Sorafenib	Artesunate
Caffeine	Arbidol (Umifenovir)	Pirlindole	ABT-263	Artesunate	Mefloquine	Atovaquone	Chlorpromazine	Cepharanthine	Lovastatin	Labyrinthopeptin A1	Sorafenib	Bortezomib	Pleconaril	Labyrinthopeptin A1	Daclatasvir	Verapamil	Dalbavancin	Caffeine	Lovastatin	Bepridil	Sunitinib	Ezetimibe	Luteolin	Chlorpromazine	Emodin	Aprotinin	Silvestrol	Simvastatin	Sunitinib	Nelfinavir	Berberine	Homoharringtonine	Glycyrrhizin	Irbesartan	Sorafenib	Chloroquine	Chlorpromazine	Mitoxantrone	Monensin	Cidofovir	Stavudine	Ganciclovir	Isolanid (lanatoside C)	Chloroquine	Chlorpromazine	Glycyrrhizin	Lovastatin	Posaconazole	Ganciclovir
Ritonavir	Suramin	Formoterol	Luteolin	Aciclovir	Topotecan	Pleconaril	Anisomycin	Lopinavir	Luteolin	Pentosan polysulfate	Gemcitabine	Brequinar	Tamoxifen	Amiodarone	Telaprevir	Posaconazole	Silvestrol	Bortezomib	Indinavir	Letermovir	Dasatinib	Suramin	Thymalfasin	Apoptozole	Clevudine	Pentosan polysulfate	Isolanid (lanatoside C)	Sunitinib	Lamivudine	Mitoxantrone	Rapamycin (Sirolimus)	Raloxifene	Verapamil	Isolanid (lanatoside C)	Pirlindole	Arbidol (Umifenovir)	BCX4430 (Galidesivir)	Foscarnet	EIPA (amiloride)	Benztropine	Emtricitabine	Benztropine	BCX4430 (Galidesivir)	Chlorpromazine	Cepharanthine	Irbesartan	Luteolin	Dibucaine	Teriflunomide
Tamoxifen	Labyrinthopeptin A2	Lopinavir	Fluoxetine	Adefovir Dipivoxil	Quinine	Zanamivir	Amiodarone	Artesunate	Aciclovir	4-HPR (Fenretinide)	Irbesartan	Ezetimibe	Cidofovir	Ivermectin	Simeprevir	Lopinavir	Dasatinib	Aprotinin	Luteolin	Luteolin	Lopinavir	Sorafenib	CYT107	Isolanid (lanatoside C)	Entecavir	Artesunate	Favipiravir	Silvestrol	Gemcitabine	Lovastatin	Niclosamide	Luteolin	Obatoclax	Brequinar	Formoterol	Niclosamide	ABT-263	Amiodarone	Trametinib	Leflunomide	Fosamprenavir	Caffeine	Arbidol (Umifenovir)	Homoharringtonine	Isolanid (lanatoside C)	Teicoplanin	Aciclovir	Aciclovir	Camptothecin
4-HPR (Fenretinide)	Genistin	Irbesartan	Tamoxifen	Suramin	Teriflunomide	Posaconazole	Tamoxifen	Diphyllin	Lopinavir	Sofosbuvir	Indinavir	Artesunate	Valacyclovir	Alisporivir	Artesunate	Emetine	Obatoclax	Luteolin	Aprotinin	Tenofovir	Fluoxetine	5-Bromovinyldeoxyuridine	Rapamycin (Sirolimus)	Verapamil	Telbivudine	Hexachlorophene	Alisporivir	Suramin	Indinavir	Genistin	Pentosan polysulfate	Ivermectin	Rimantadine	Filociclovir	Ganciclovir	Obatoclax	Amodiaquine	Adefovir Dipivoxil	Minocycline	Irbesartan	Inosine pranobex	Tenofovir	Brequinar	Foscarnet	Roscovitine (Seliciclib)	Azacitidine	Lopinavir	Tilorone (Amixin)	Salinomycin
Topotecan	Salinomycin	Aciclovir	Sorafenib	Indinavir	Homoharringtonine	Mitoxantrone	Nelfinavir	Teicoplanin	Formoterol	Trametinib	Cyclosporine	Hydroxychloroquine	Mefloquine	Raloxifene	Metformin	Glycyrrhizin	Favipiravir	Obatoclax	Artesunate	Pentosan polysulfate	Aciclovir	Trifluridine	Valganciclovir	Homoharringtonine	Hexachlorophene	Regorafenib	Suramin	Azithromycin	Adefovir Dipivoxil	Caffeine	Fluoxetine	Emodin	Azaribine	Nitazoxanide	Valacyclovir	Tenofovir	Raloxifene	Bithionol	Brequinar	Teriflunomide	Dolutegravir	Minocycline	Lovastatin	Niclosamide	Aciclovir	Formoterol	Formoterol	Asunaprevir	Lovastatin
Oritavancin	Regorafenib	Rapamycin (Sirolimus)	Silvestrol	Bithionol	Leflunomide	Labyrinthopeptin A2	Regorafenib	Regorafenib	Pirlindole	Monensin	Palivizumab	Caffeine	Genistin	Caffeine	Hexachlorophene	Phosphonoacetic Acid	Verapamil	Artesunate	Bithionol	Eflornithine	Amodiaquine	Penciclovir	Sorafenib	Posaconazole	Tenofovir	Isolanid (lanatoside C)	Benztropine	Chlorpromazine	Azacitidine	Raloxifene	Amiodarone	Salinomycin	Amantadine	Niclosamide	Suramin	Bithionol	Saracatinib	Azacitidine	Cidofovir	Erlotinib	Maraviroc	Pentosan polysulfate	Hexachlorophene	Sorafenib	Caffeine	Pirlindole	Pirlindole	Daclatasvir	Posaconazole
Sofosbuvir	Azithromycin	Bepridil	Alisporivir	Raloxifene	Memantine	Pentosan polysulfate	Topotecan	Brincidofovir	Bithionol	Bortezomib	Eflornithine	Lovastatin	Cepharanthine	Bortezomib	Irbesartan	Arbidol (Umifenovir)	Brequinar	Vidarabine	Amiodarone	Ganciclovir	Brincidofovir	Idoxuridine	Bithionol	Flavopiridol	Amodiaquine	Oritavancin	Sofosbuvir	Bortezomib	Oseltamivir	Regorafenib	Lovastatin	Hexachlorophene	Atovaquone	Silvestrol	Posaconazole	Cyclosporine	Brequinar	Tilorone (Amixin)	Lobucavir	Brincidofovir	Zalcitabine	Pleconaril	Valacyclovir	Valganciclovir	Alisporivir	Suramin	Bithionol	ABT-263	Nafamostat
Indomethacin	Oritavancin	Glycyrrhizin	Ezetimibe	Valacyclovir	Cidofovir	Quinacrine	Brequinar	Homoharringtonine	Famciclovir	Apoptozole	Berberine	Acetylsalicylic acid	Manidipine	Fluvastatin	Phosphonoacetic Acid	Azacitidine	Ribavirin	Quinine	Eflornithine	Lovastatin	Mitoxantrone	Uracil	Foscarnet	Memantine	Bithionol	Caffeine	Oritavancin	Acetylsalicylic acid	Nafamostat	Salinomycin	Ritonavir	Mitoxantrone	Berberine	Flavopiridol	Filociclovir	Mefloquine	Eflornithine	Aprotinin	Gemcitabine	Kasugamycin	Efavirenz	Dasatinib	Mitoxantrone	Amodiaquine	Pirlindole	Aciclovir	Famciclovir	Foscarnet	Zanamivir
Isolanid (lanatoside C)	Ritonavir	Luteolin	4-HPR (Fenretinide)	Mitoxantrone	Cepharanthine	Eflornithine	Itraconazole	Cidofovir	Gemcitabine	Ivermectin	Amodiaquine	Regorafenib	Brincidofovir	Gefitinib	Camptothecin	Chloroquine	Quinacrine	Genistin	Gemcitabine	Glycyrrhizin	Remdesivir	Aciclovir	Lovastatin	Teicoplanin	Ivermectin	Eflornithine	Ezetimibe	Ezetimibe	Bortezomib	Dasatinib	Verapamil	Ritonavir	Camptothecin	Emetine	Glycyrrhizin	Pentosan polysulfate	Lobucavir	Lovastatin	Amodiaquine	Itraconazole	Tenofovir disoproxil	Leflunomide	Labyrinthopeptin A1	Lopinavir	Formoterol	Rimantadine	Gemcitabine	Nitazoxanide	Isolanid (lanatoside C)
Azacitidine	Amodiaquine	Posaconazole	Camptothecin	Ganciclovir	Brincidofovir	Novobiocin	Oritavancin	Genistin	Irbesartan	Ritonavir	Letermovir	Leflunomide	Benztropine	Chlorpromazine	Vidarabine	Amodiaquine	Remdesivir	Aciclovir	Cepharanthine	Palivizumab	Pentosan polysulfate	Luteolin	Lobucavir	Diphyllin	Chlorpromazine	Foscarnet	Fluoxetine	4-HPR (Fenretinide)	Pirlindole	Artesunate	Regorafenib	Ezetimibe	Manidipine	Sorafenib	Entecavir	Camptothecin	Luteolin	Famciclovir	Raloxifene	Doxycycline	Zidovudine	Salinomycin	Camptothecin	Manidipine	Novobiocin	Azaribine	Irbesartan	Azaribine	Quinacrine
Itraconazole	Labyrinthopeptin A1	Valganciclovir	Lovastatin	Ritonavir	Caffeine	Raloxifene	Promethazine	Nafamostat	Valganciclovir	Minocycline	Caffeine	Memantine	Artesunate	Sofosbuvir	Arbidol (Umifenovir)	Leflunomide	Azacitidine	Palivizumab	Foscarnet	Indinavir	Itraconazole	Cyclosporine	Aciclovir	Teriflunomide	Leflunomide	Nafamostat	Dalbavancin	Cepharanthine	Formoterol	Camptothecin	Topotecan	Letermovir	Cyclosporine	Lovastatin	Telbivudine	Isolanid (lanatoside C)	Tenofovir	Aciclovir	Tamoxifen	Regorafenib	Nevirapine	Letermovir	Phosphonoacetic Acid	Famciclovir	Filociclovir	Amantadine	Valganciclovir	Amantadine	Topotecan
Camostat	Topotecan	Azacitidine	Valacyclovir	Palivizumab	Benztropine	Memantine	Lovastatin	Roscovitine (Seliciclib)	Raloxifene	Kasugamycin	Suramin	Cepharanthine	Topotecan	Camptothecin	Amodiaquine	Filociclovir	Genistin	Pirlindole	Palivizumab	Bithionol	Verapamil	Foscarnet	Formoterol	Azacitidine	Valacyclovir	Raloxifene	Lopinavir	Itraconazole	Ezetimibe	Labyrinthopeptin A2	Caffeine	Ganciclovir	Simeprevir	Novobiocin	Clevudine	Silvestrol	Manidipine	Arbidol (Umifenovir)	Glycyrrhizin	Dibucaine	Luteolin	Tamoxifen	Verapamil	Mefloquine	Sunitinib	Emetine	Raloxifene	Rimantadine	Leflunomide
Teicoplanin	Sunitinib	Famciclovir	Aprotinin	Pirlindole	Tamoxifen	Teriflunomide	Remdesivir	Itraconazole	Leflunomide	Quinine	Bithionol	Tamoxifen	Imatinib	Aprotinin	Lovastatin	Letermovir	Pentosan polysulfate	Formoterol	Sunitinib	Gemcitabine	Flavopiridol	Valacyclovir	Pirlindole	Regorafenib	Lobucavir	Bortezomib	Itraconazole	Lamivudine	Palivizumab	4-HPR (Fenretinide)	Anisomycin	Bithionol	Telaprevir	Formoterol	Arbidol (Umifenovir)	Brequinar	Sunitinib	Valganciclovir	Tilorone (Amixin)	Verapamil	Suramin	Flavopiridol	Raloxifene	Raloxifene	Vidarabine	Phosphonoacetic Acid	Leflunomide	Atovaquone	Alisporivir
Novobiocin	Teriflunomide	Ezetimibe	Arbidol (Umifenovir)	Formoterol	Oritavancin	Promethazine	Fluoxetine	Camostat	Chlorpromazine	Manidipine	Ganciclovir	Posaconazole	Foscarnet	Lopinavir	Dasatinib	Mefloquine	Phosphonoacetic Acid	Dibucaine	Posaconazole	Amiodarone	Saracatinib	Metformin	Obatoclax	Bithionol	Niclosamide	Leflunomide	Teicoplanin	Metformin	Teicoplanin	Foscarnet	Trametinib	Chlorpromazine	Quinine	Pirlindole	Emetine	Adefovir Dipivoxil	Amiodarone	Memantine	Chlorpromazine	Teicoplanin	Silvestrol	4-HPR (Fenretinide)	Bithionol	Obatoclax	Nelfinavir	Flavopiridol	Chlorpromazine	Amprenavir	Diphyllin
Leflunomide	Bortezomib	Berberine	Promethazine	Azacitidine	Itraconazole	Labyrinthopeptin A1	Isolanid (lanatoside C)	Ritonavir	Sunitinib	Caffeine	Famciclovir	Aprotinin	Teicoplanin	Artesunate	Caffeine	Darunavir	Quinine	Novobiocin	Adefovir Dipivoxil	Lopinavir	Gefitinib	Lobucavir	Glycyrrhizin	Ritonavir	Dasatinib	Amiodarone	Anisomycin	Oritavancin	Azithromycin	Ezetimibe	Lamivudine	Isolanid (lanatoside C)	Eflornithine	Kasugamycin	Darunavir	Azacitidine	Bithionol	Camptothecin	Niclosamide	Camostat	Minocycline	Aprotinin	Aciclovir	Aciclovir	Lamivudine	Chloroquine	Sunitinib	Darunavir	Amiodarone
Bortezomib	Mitoxantrone	Filociclovir	Nelfinavir	Irbesartan	Artesunate	Benztropine	Erlotinib	Telaprevir	Ritonavir	Ezetimibe	Tenofovir	4-HPR (Fenretinide)	Alisporivir	Novobiocin	Alisporivir	Alisporivir	Regorafenib	Bithionol	Glycyrrhizin	Irbesartan	Nelfinavir	Bortezomib	Roscovitine (Seliciclib)	N-MCT	Mitoxantrone	Teicoplanin	Apoptozole	Dalbavancin	Aciclovir	Simvastatin	Foscarnet	Zanamivir	Doxycycline	Telbivudine	Dibucaine	5-Bromovinyldeoxyuridine	Hexachlorophene	Metformin	Cyclosporine	Manidipine	Brincidofovir	Labyrinthopeptin A2	Regorafenib	Erlotinib	Lopinavir	Lopinavir	Ritonavir	Atazanavir	Flavopiridol
Artesunate	Simvastatin	Ritonavir	N-MCT	Azithromycin	Alisporivir	Filociclovir	Favipiravir	Simeprevir	Roscovitine (Seliciclib)	Leflunomide	N-MCT	Roscovitine (Seliciclib)	Minocycline	Nelfinavir	Ivermectin	Aprotinin	Tenofovir	Azacitidine	Atovaquone	Raloxifene	Raloxifene	Dibucaine	Genistin	Lopinavir	Camptothecin	Fluoxetine	Imatinib	Gefitinib	Bithionol	Tamoxifen	Artesunate	Aprotinin	Chlorpromazine	Entecavir	Obatoclax	Penciclovir	Silvestrol	Irbesartan	Memantine	Lovastatin	Thymalfasin	Simvastatin	Amiodarone	Simeprevir	Mitoxantrone	Luteolin	Roscovitine (Seliciclib)	Saquinavir	Gefitinib
Camptothecin	Alpha-lipoic acid	Ganciclovir	Sofosbuvir	Ezetimibe	Verapamil	Ezetimibe	Cepharanthine	Filociclovir	Dibucaine	Zanamivir	Valganciclovir	Foscarnet	4-HPR (Fenretinide)	Topotecan	Bithionol	Berberine	Acetylsalicylic acid	N-MCT	Doxycycline	Leflunomide	Isolanid (lanatoside C)	Posaconazole	Emetine	Kasugamycin	Dibucaine	Azacitidine	Trametinib	Verapamil	Ritonavir	Topotecan	Azacitidine	Genistin	Regorafenib	Clevudine	Lopinavir	Idoxuridine	Gemcitabine	Raloxifene	Mefloquine	Apoptozole	CYT107	Chlorpromazine	Salinomycin	Telaprevir	Raloxifene	Verapamil	Dibucaine	Tipranavir	Ivermectin
Benztropine	Lobucavir	Letermovir	Dalbavancin	Lovastatin	Kasugamycin	Amiodarone	Ribavirin	Promethazine	Ganciclovir	Doxycycline	Dibucaine	Azacitidine	Ganciclovir	Ganciclovir	Indinavir	Ganciclovir	Bortezomib	Lamivudine	Nelfinavir	Aprotinin	Filociclovir	Darunavir	Saquinavir	Filociclovir	Lopinavir	Bepridil	Camostat	Tamoxifen	Irbesartan	Ritonavir	Camostat	Caffeine	Mitoxantrone	Promethazine	Tenofovir	Trifluridine	Suramin	Lopinavir	Silvestrol	Salinomycin	Roscovitine (Seliciclib)	Novobiocin	Dibucaine	Irbesartan	Amiodarone	Rapamycin (Sirolimus)	Ganciclovir	Bepridil	Labyrinthopeptin A2
Lovastatin	Kasugamycin	Aprotinin	Minocycline	Letermovir	Pentosan polysulfate	Alisporivir	Apoptozole	Pirlindole	Mefloquine	Aprotinin	Leflunomide	Fluvastatin	Camostat	Manidipine	Gefitinib	Ritonavir	Teicoplanin	Nelfinavir	Aciclovir	Chlorpromazine	Chlorpromazine	Rapamycin (Sirolimus)	Atazanavir	Foscarnet	Quinacrine	Topotecan	Quinacrine	Isolanid (lanatoside C)	Leflunomide	Roscovitine (Seliciclib)	Teicoplanin	Labyrinthopeptin A2	Luteolin	Ivermectin	Bepridil	Uracil	Metformin	Posaconazole	Dasatinib	Valacyclovir	Memantine	Foscarnet	Simvastatin	Formoterol	Metformin	Salinomycin	Mefloquine	Oseltamivir	Mitoxantrone
Atovaquone	Aprotinin	Dibucaine	Verapamil	Emodin	Foscarnet	Doxycycline	Lopinavir	Formoterol	Filociclovir	Bithionol	Lovastatin	Sofosbuvir	Gefitinib	Posaconazole	Lamivudine	Rapamycin (Sirolimus)	Apoptozole	Acetylsalicylic acid	Formoterol	Manidipine	Cepharanthine	Bepridil	Tipranavir	Hexachlorophene	Isolanid (lanatoside C)	Pirlindole	Erlotinib	Mefloquine	Bepridil	Labyrinthopeptin A1	Memantine	Aciclovir	Bepridil	Obatoclax	Roscovitine (Seliciclib)	Ivermectin	Erlotinib	Darunavir	Eflornithine	Saracatinib	Cepharanthine	Kasugamycin	Valganciclovir	Pirlindole	N-MCT	Chlorpromazine	Filociclovir	Alpha-lipoic acid	Teicoplanin
Simvastatin	Chlorpromazine	Amiodarone	Hydroxychloroquine	Kasugamycin	Ganciclovir	Hexachlorophene	Doxycycline	Zanamivir	Azacitidine	Metformin	Ritonavir	Genistin	Kasugamycin	Lovastatin	Posaconazole	Roscovitine (Seliciclib)	Aprotinin	Labyrinthopeptin A1	Pirlindole	Ezetimibe	Quinine	Arbidol (Umifenovir)	Alpha-lipoic acid	Camostat	Foscarnet	Formoterol	Dibucaine	Ritonavir	Amiodarone	Dalbavancin	Eflornithine	Verapamil	Remdesivir	Cyclosporine	Amprenavir	Chlorpromazine	Pleconaril	Emodin	Obatoclax	Promethazine	Hydroxychloroquine	Zanamivir	N-MCT	Topotecan	Azacitidine	Kasugamycin	Azacitidine	Telaprevir	Bortezomib
Apoptozole	Metformin	Mitoxantrone	Manidipine	Mefloquine	Gefitinib	Oritavancin	Hydroxychloroquine	Clomipramine	Alisporivir	Homoharringtonine	Niclosamide	N-MCT	Posaconazole	Regorafenib	Oritavancin	Gemcitabine	Saracatinib	Leflunomide	Ezetimibe	Valganciclovir	Topotecan	Genistin	Alisporivir	Clomipramine	Lovastatin	Nelfinavir	Nafamostat	Memantine	Filociclovir	Kasugamycin	Isolanid (lanatoside C)	Valacyclovir	Mycophenolic acid	Suramin	Mefloquine	Kasugamycin	Itraconazole	Niclosamide	Rapamycin (Sirolimus)	Artesunate	Amodiaquine	Nelfinavir	Novobiocin	Salinomycin	Dasatinib	Caffeine	Alisporivir	Simeprevir	Labyrinthopeptin A1
Tenofovir	Pleconaril	Apoptozole	Metformin	Amiodarone	Regorafenib	Teicoplanin	Mefloquine	Telavancin	Tenofovir	Salinomycin	Emodin	Filociclovir	Teriflunomide	Benztropine	Mitoxantrone	Tenofovir	Imatinib	Adefovir Dipivoxil	Roscovitine (Seliciclib)	Alisporivir	Tamoxifen	Amprenavir	Phosphonoacetic Acid	Ganciclovir	Topotecan	Memantine	Ritonavir	Nelfinavir	Camostat	Teriflunomide	Formoterol	Dasatinib	Bithionol	Daclatasvir	Azacitidine	Promethazine	Kasugamycin	Ritonavir	Luteolin	Nafamostat	Bortezomib	Teicoplanin	Lopinavir	Teriflunomide	Ganciclovir	Filociclovir	Tenofovir	Abacavir	Metformin
Foscarnet	Lamivudine	Phosphonoacetic Acid	Teriflunomide	Nafamostat	Filociclovir	Bortezomib	Sofosbuvir	Toremifene	Cepharanthine	Isolanid (lanatoside C)	Metformin	Oritavancin	Letermovir	Bepridil	Amiodarone	Raloxifene	Salinomycin	Cepharanthine	Famciclovir	Famciclovir	Ivermectin	Filociclovir	Arbidol (Umifenovir)	Atovaquone	Labyrinthopeptin A2	Lamivudine	Diphyllin	Minocycline	Ganciclovir	Anisomycin	Pirlindole	Indomethacin	Raloxifene	Asunaprevir	Luteolin	Suramin	Ivermectin	Alisporivir	Isolanid (lanatoside C)	Ganciclovir	Alisporivir	Mitoxantrone	Caffeine	Phosphonoacetic Acid	Indinavir	Bepridil	Cepharanthine	Brecanavir	Benztropine
Aciclovir	Mefloquine	Benztropine	Anisomycin	Famciclovir	Indomethacin	Apoptozole	Indomethacin	Valacyclovir	Darunavir	Filociclovir	Chlorpromazine	Erlotinib	N-MCT	Ezetimibe	Aprotinin	Amiodarone	Camostat	Labyrinthopeptin A2	Tenofovir	Ritonavir	Indomethacin	Obatoclax	Valacyclovir	Toremifene	Eflornithine	Vidarabine	Bepridil	Hydroxychloroquine	Sofosbuvir	Lobucavir	Promethazine	Filociclovir	Rapamycin (Sirolimus)	Luteolin	Letermovir	Amodiaquine	Regorafenib	Quinacrine	Berberine	Telaprevir	Gemcitabine	Lovastatin	Azacitidine	Luteolin	Camostat	Dibucaine	Darunavir	Bevirimat	Aprotinin
Valacyclovir	Ivermectin	Bortezomib	Lopinavir	Alisporivir	N-MCT	Dalbavancin	Phosphonoacetic Acid	Lobucavir	Letermovir	Azacitidine	Azacitidine	Diphyllin	Lobucavir	Saracatinib	Eflornithine	Amprenavir	Ivermectin	Indinavir	Rapamycin (Sirolimus)	Pirlindole	Hydroxychloroquine	Atovaquone	Chloroquine	Telavancin	4-HPR (Fenretinide)	Salinomycin	Hexachlorophene	Regorafenib	Dibucaine	Bithionol	Zanamivir	4-HPR (Fenretinide)	Oseltamivir	Cepharanthine	Ritonavir	Irbesartan	Isolanid (lanatoside C)	Roscovitine (Seliciclib)	Pentosan polysulfate	Simeprevir	Adefovir Dipivoxil	Anisomycin	Dasatinib	Doxycycline	Mefloquine	Metformin	Letermovir	Delavirdine	Tamoxifen
Ezetimibe	Manidipine	Darunavir	Posaconazole	Chlorpromazine	Valacyclovir	Bepridil	Dalbavancin	Hexachlorophene	Azithromycin	Letermovir	Alisporivir	Indomethacin	Memantine	Leflunomide	Filociclovir	Ezetimibe	Oritavancin	Metformin	Valganciclovir	Formoterol	Fluvastatin	Ritonavir	Bortezomib	Nafamostat	Sofosbuvir	Ganciclovir	Thymalfasin	Sofosbuvir	Mitoxantrone	Letermovir	Indinavir	Hydroxychloroquine	Isolanid (lanatoside C)	Mefloquine	Atazanavir	Dibucaine	Lovastatin	Cepharanthine	Oritavancin	N-MCT	Mefloquine	Isolanid (lanatoside C)	Pirlindole	Verapamil	Eflornithine	Mefloquine	Azithromycin	Didanosine	Acetylsalicylic acid
Promethazine	Amiodarone	Tenofovir	Telaprevir	Valganciclovir	Letermovir	Camptothecin	Fluvastatin	Azacitidine	Oseltamivir	Ganciclovir	Clevudine	Bepridil	Ritonavir	Foscarnet	Foscarnet	Chlorpromazine	Clomipramine	Valganciclovir	Memantine	Verapamil	Memantine	Tipranavir	Posaconazole	Promethazine	Filociclovir	Aciclovir	CYT107	Apoptozole	Mefloquine	Trametinib	Bepridil	Simvastatin	Cepharanthine	Bepridil	Saquinavir	Formoterol	Bepridil	Fluoxetine	Genistin	Posaconazole	Niclosamide	Artesunate	Formoterol	Atovaquone	Topotecan	Memantine	Oseltamivir	Calanolide A	Regorafenib
Kasugamycin	Quinine	Leflunomide	Simeprevir	Roscovitine (Seliciclib)	Bithionol	Bithionol	Bithionol	N-MCT	Bortezomib	Hexachlorophene	Entecavir	Minocycline	Tenofovir	Hydroxychloroquine	Ezetimibe	Apoptozole	Benztropine	Emodin	Irbesartan	Sunitinib	Artesunate	Saquinavir	Filociclovir	Valacyclovir	Aprotinin	Camostat	Lovastatin	Pentosan polysulfate	Alisporivir	Verapamil	Clomipramine	Dalbavancin	Azacitidine	Chlorpromazine	Tipranavir	Pirlindole	Vidarabine	Amprenavir	Sunitinib	Atovaquone	Pleconaril	Filociclovir	Zanamivir	Anisomycin	Letermovir	Amodiaquine	Bortezomib	Enfuvirtide	Filociclovir
Imatinib	Pentosan polysulfate	Gemcitabine	Isolanid (lanatoside C)	Metformin	Azacitidine	Regorafenib	Ivermectin	Flavopiridol	Phosphonoacetic Acid	Foscarnet	Telbivudine	Mefloquine	Promethazine	Acetylsalicylic acid	Famciclovir	Mitoxantrone	Telavancin	Filociclovir	Azacitidine	Oritavancin	Amiodarone	Atazanavir	Amodiaquine	Letermovir	Labyrinthopeptin A1	4-HPR (Fenretinide)	Formoterol	Salinomycin	Cepharanthine	Benztropine	Toremifene	Mefloquine	Delavirdine	Posaconazole	Alisporivir	Indinavir	Alpha-lipoic acid	Tenofovir	Itraconazole	Letermovir	Irbesartan	Lamivudine	Erlotinib	Amiodarone	Hydroxychloroquine	Darunavir	Phosphonoacetic Acid	Rilpivirine	Memantine
N-MCT	Ezetimibe	Alisporivir	Quinacrine	Genistin	Dibucaine	Camostat	Quinacrine	Foscarnet	Posaconazole	Genistin	Lobucavir	Lopinavir	Sofosbuvir	Valacyclovir	Raloxifene	Azithromycin	Toremifene	Chlorpromazine	Darunavir	N-MCT	Teriflunomide	Doxycycline	Bevirimat	Tenofovir	Gefitinib	Ritonavir	Pirlindole	Promethazine	Benztropine	Acetylsalicylic acid	Telavancin	Vidarabine	Didanosine	Dibucaine	Chloroquine	Lovastatin	Palivizumab	Topotecan	Ezetimibe	Bithionol	Glycyrrhizin	Regorafenib	Chlorpromazine	Aprotinin	Valacyclovir	Berberine	Posaconazole	Fosamprenavir	Foscarnet
Pentosan polysulfate	Zanamivir	Sofosbuvir	Bepridil	Bortezomib	Salinomycin	Azacitidine	Memantine	Ganciclovir	Amiodarone	Regorafenib	Hydroxychloroquine	Benztropine	Apoptozole	Apoptozole	Telbivudine	Cepharanthine	Lovastatin	Letermovir	Ritonavir	Simvastatin	Alisporivir	Lopinavir	Abacavir	Itraconazole	Arbidol (Umifenovir)	Emodin	Alpha-lipoic acid	Bithionol	Hydroxychloroquine	Diphyllin	Vidarabine	Tenofovir	Raltegravir	Rimantadine	Leflunomide	Lamivudine	Simvastatin	Dasatinib	Amiodarone	Filociclovir	Filociclovir	Trametinib	Lobucavir	Roscovitine (Seliciclib)	Indomethacin	Letermovir	Amiodarone	Dolutegravir	Ezetimibe
Manidipine	Promethazine	Sunitinib	Fluvastatin	Camostat	Teicoplanin	Metformin	Hexachlorophene	Thymalfasin	Valacyclovir	Flavopiridol	Raloxifene	Valacyclovir	Filociclovir	Erlotinib	Entecavir	Novobiocin	Bithionol	Lovastatin	Alisporivir	Nelfinavir	Oritavancin	Oseltamivir	Brecanavir	Trametinib	Erlotinib	Sofosbuvir	Zanamivir	Lovastatin	Posaconazole	Ganciclovir	Dibucaine	Gefitinib	Emtricitabine	Azaribine	Chlorpromazine	Salinomycin	Lopinavir	Leflunomide	Arbidol (Umifenovir)	Telavancin	Diphyllin	Metformin	4-HPR (Fenretinide)	Dibucaine	Adefovir Dipivoxil	Apoptozole	Valacyclovir	Maraviroc	Kasugamycin
Nafamostat	Acetylsalicylic acid	Oritavancin	Ivermectin	Posaconazole	Genistin	Azithromycin	Pentosan polysulfate	CYT107	Ezetimibe	Atovaquone	Aprotinin	Ganciclovir	Nafamostat	Azacitidine	Clevudine	5-Bromovinyldeoxyuridine	Lopinavir	Ganciclovir	4-HPR (Fenretinide)	Posaconazole	Regorafenib	Asunaprevir	Calanolide A	Alpha-lipoic acid	Pirlindole	Posaconazole	Lamivudine	Indomethacin	Letermovir	Metformin	Nafamostat	Labyrinthopeptin A1	Zidovudine	Amantadine	Alpha-lipoic acid	Topotecan	Cepharanthine	Filociclovir	Thymalfasin	Toremifene	Hexachlorophene	Nafamostat	Aprotinin	Ezetimibe	Teicoplanin	Topotecan	Ezetimibe	Tenofovir disoproxil	Letermovir
Ganciclovir	Valganciclovir	Novobiocin	Dibucaine	Novobiocin	Imatinib	Simvastatin	Imatinib	Letermovir	Caffeine	Dibucaine	Ezetimibe	Doxycycline	Roscovitine (Seliciclib)	Oritavancin	Benztropine	Uracil	Posaconazole	Roscovitine (Seliciclib)	Bortezomib	Mitoxantrone	Trametinib	Daclatasvir	Didanosine	Aciclovir	Formoterol	Simeprevir	Bithionol	Atovaquone	Oritavancin	Novobiocin	4-HPR (Fenretinide)	Posaconazole	Dolutegravir	Amprenavir	Oseltamivir	Metformin	Aprotinin	Tipranavir	CYT107	Clomipramine	Raloxifene	Darunavir	Ezetimibe	Glycyrrhizin	Ezetimibe	Leflunomide	Salinomycin	Zalcitabine	Hydroxychloroquine
Letermovir	Hexachlorophene	Mefloquine	Salinomycin	Leflunomide	Ritonavir	Dasatinib	Posaconazole	Trametinib	Salinomycin	N-MCT	Genistin	Quinine	Indomethacin	Filociclovir	Bepridil	Trifluridine	Itraconazole	Lopinavir	Topotecan	Filociclovir	Anisomycin	Glycyrrhizin	Delavirdine	Irbesartan	Zanamivir	Telaprevir	Posaconazole	Nafamostat	Valganciclovir	Aprotinin	Raloxifene	Alisporivir	Nevirapine	Chloroquine	Aprotinin	Amiodarone	Oritavancin	Atazanavir	Sorafenib	Bepridil	Berberine	Manidipine	Vidarabine	Memantine	Labyrinthopeptin A2	Entecavir	Caffeine	Emtricitabine	Chlorpromazine
Genistin	Isolanid (lanatoside C)	Oseltamivir	Bortezomib	N-MCT	Lobucavir	Aciclovir	Ritonavir	Asunaprevir	Novobiocin	Valacyclovir	Posaconazole	Anisomycin	Erlotinib	Doxycycline	Leflunomide	Penciclovir	Isolanid (lanatoside C)	Famciclovir	Manidipine	Gefitinib	Apoptozole	Mefloquine	Enfuvirtide	Lamivudine	Posaconazole	Letermovir	Atovaquone	Teicoplanin	Novobiocin	Quinacrine	Ganciclovir	Pirlindole	Tenofovir disoproxil	Alpha-lipoic acid	Doxycycline	Verapamil	Pentosan polysulfate	Saquinavir	4-HPR (Fenretinide)	Pirlindole	Letermovir	Labyrinthopeptin A1	Teriflunomide	Sofosbuvir	Ritonavir	Telbivudine	Novobiocin	Inosine pranobex	Dasatinib
Acetylsalicylic acid	Trametinib	Nafamostat	Pentosan polysulfate	Dibucaine	Formoterol	Aprotinin	Bepridil	Daclatasvir	Gefitinib	Aciclovir	Filociclovir	Manidipine	Salinomycin	Anisomycin	Niclosamide	Idoxuridine	Memantine	Azithromycin	Labyrinthopeptin A2	Lobucavir	Dibucaine	Apoptozole	Rilpivirine	Pleconaril	Hydroxychloroquine	Dibucaine	Oseltamivir	Quinine	Famciclovir	Valacyclovir	Ezetimibe	Formoterol	Fosamprenavir	Darunavir	Rimantadine	Lobucavir	Zanamivir	Diphyllin	Doxycycline	Formoterol	Sorafenib	Camostat	Bortezomib	Mitoxantrone	Promethazine	Clevudine	Gefitinib	Nevirapine	4-HPR (Fenretinide)
Metformin	Cepharanthine	Roscovitine (Seliciclib)	Aciclovir	Oseltamivir	Pirlindole	Ritonavir	Nafamostat	Tenofovir	Nelfinavir	Formoterol	Mitoxantrone	Alisporivir	Acetylsalicylic acid	4-HPR (Fenretinide)	Atovaquone	Telbivudine	Alisporivir	Irbesartan	Ganciclovir	Dibucaine	Dalbavancin	Aprotinin	Maraviroc	Zanamivir	Raloxifene	Bithionol	Telavancin	Saracatinib	Tenofovir	Hexachlorophene	Dalbavancin	Kasugamycin	Zalcitabine	Doxycycline	Azaribine	Telaprevir	Famciclovir	Trametinib	Brincidofovir	Foscarnet	Flavopiridol	Posaconazole	Manidipine	Dalbavancin	Lovastatin	Uracil	Nelfinavir	Raltegravir	Trametinib
Quinacrine	Saracatinib	Cepharanthine	Ritonavir	Teicoplanin	Roscovitine (Seliciclib)	Letermovir	Benztropine	Aciclovir	Simeprevir	Pirlindole	Fluoxetine	Flavopiridol	Regorafenib	Zanamivir	Lopinavir	Clevudine	Erlotinib	Oseltamivir	Novobiocin	Azacitidine	Mefloquine	Emetine	Inosine pranobex	Oseltamivir	Indinavir	Mitoxantrone	Toremifene	Quinacrine	Atovaquone	Aciclovir	Gefitinib	Manidipine	Efavirenz	Atovaquone	Amantadine	Simeprevir	Imatinib	Chlorpromazine	Hexachlorophene	Asunaprevir	Ganciclovir	Imatinib	Nelfinavir	Azacitidine	Fluoxetine	Trifluridine	Simeprevir	Zidovudine	Mefloquine
Trametinib	Memantine	Atovaquone	Regorafenib	Simvastatin	Nafamostat	Topotecan	Dibucaine	Oseltamivir	Telaprevir	Pleconaril	Novobiocin	Apoptozole	Doxycycline	Salinomycin	Mefloquine	Entecavir	Ezetimibe	Verapamil	Amprenavir	Minocycline	Doxycycline	Amantadine	Fosamprenavir	Valganciclovir	Regorafenib	Labyrinthopeptin A2	Clomipramine	Posaconazole	Roscovitine (Seliciclib)	Teicoplanin	Aciclovir	Lobucavir	Stavudine	Berberine	Apoptozole	Saracatinib	Formoterol	Ezetimibe	Diphyllin	Daclatasvir	Azithromycin	Valacyclovir	Flavopiridol	Simvastatin	Oseltamivir	Idoxuridine	Telaprevir	Efavirenz	Nelfinavir
Lamivudine	Nelfinavir	Valacyclovir	Itraconazole	Filociclovir	Camostat	Leflunomide	Teicoplanin	Irbesartan	Eflornithine	Oseltamivir	Phosphonoacetic Acid	Kasugamycin	Quinine	Teriflunomide	5-Bromovinyldeoxyuridine	Niclosamide	Hexachlorophene	Ritonavir	Leflunomide	Caffeine	Telaprevir	Azaribine	Stavudine	Phosphonoacetic Acid	Alisporivir	Dasatinib	Pleconaril	Anisomycin	Caffeine	Filociclovir	Mitoxantrone	Indinavir	Inosine pranobex	Azacitidine	Cepharanthine	Imatinib	Pirlindole	Genistin	Mitoxantrone	Aciclovir	Valacyclovir	Gefitinib	Cepharanthine	Ritonavir	Palivizumab	Penciclovir	Eflornithine	Stavudine	Bepridil
Bithionol	Amprenavir	Gefitinib	Azacitidine	Cepharanthine	Promethazine	Ganciclovir	Atovaquone	Alpha-lipoic acid	Mitoxantrone	Telaprevir	Amiodarone	Atovaquone	Fluvastatin	Letermovir	Uracil	Luteolin	Nafamostat	Sunitinib	Letermovir	Azithromycin	Simeprevir	Rimantadine	Efavirenz	Adefovir Dipivoxil	Novobiocin	Filociclovir	Telaprevir	Dasatinib	Nelfinavir	Minocycline	Bortezomib	Minocycline	Maraviroc	Teriflunomide	Daclatasvir	Cepharanthine	Azithromycin	Mefloquine	Saracatinib	Oseltamivir	Foscarnet	Topotecan	Quinacrine	Darunavir	Famciclovir	5-Bromovinyldeoxyuridine	Hydroxychloroquine	Doxycycline	Genistin
Doxycycline	Minocycline	Verapamil	Phosphonoacetic Acid	Hydroxychloroquine	Flavopiridol	Nafamostat	Pirlindole	Lamivudine	Hydroxychloroquine	Simeprevir	Nelfinavir	Letermovir	Trametinib	Hexachlorophene	Idoxuridine	Alpha-lipoic acid	Doxycycline	Amantadine	Dibucaine	Saracatinib	Sofosbuvir	Roscovitine (Seliciclib)	Nevirapine	Indinavir	Fluoxetine	Indinavir	Simeprevir	Benztropine	Gefitinib	Camostat	Saracatinib	Lamivudine	Rilpivirine	Oseltamivir	Asunaprevir	Luteolin	Irbesartan	Oseltamivir	Palivizumab	Hexachlorophene	Kasugamycin	Camptothecin	Lamivudine	Novobiocin	Bithionol	Roscovitine (Seliciclib)	Mitoxantrone	Suramin	Manidipine
Regorafenib	Apoptozole	N-MCT	Acetylsalicylic acid	Caffeine	Telaprevir	Formoterol	Formoterol	Pleconaril	Camostat	Lobucavir	Flavopiridol	Teicoplanin	Hexachlorophene	Mefloquine	Penciclovir	Bepridil	Pirlindole	Azaribine	Labyrinthopeptin A1	Novobiocin	Promethazine	Telaprevir	Zalcitabine	Telbivudine	Vidarabine	Novobiocin	Phosphonoacetic Acid	Topotecan	Doxycycline	Posaconazole	Sofosbuvir	Nelfinavir	Enfuvirtide	Gefitinib	Berberine	Emodin	Doxycycline	Phosphonoacetic Acid	Anisomycin	Zanamivir	Artesunate	Apoptozole	Metformin	Letermovir	Labyrinthopeptin A1	Ritonavir	Camostat	Filociclovir	Alpha-lipoic acid
Minocycline	Oseltamivir	Teicoplanin	Clomipramine	Sunitinib	Simeprevir	Pirlindole	Alisporivir	Amantadine	Topotecan	Tenofovir	Darunavir	Salinomycin	Zanamivir	Kasugamycin	Trifluridine	Tipranavir	Formoterol	Rimantadine	Quinacrine	Mefloquine	Amprenavir	Simeprevir	Tenofovir disoproxil	Entecavir	Nelfinavir	Adefovir Dipivoxil	Irbesartan	Zanamivir	Eflornithine	Flavopiridol	Simeprevir	Doxycycline	Brecanavir	Atazanavir	Flavopiridol	Manidipine	Dibucaine	Apoptozole	Leflunomide	Adefovir Dipivoxil	Clevudine	Indomethacin	Posaconazole	Fluoxetine	Gefitinib	Ganciclovir	Topotecan	Cyclosporine	Fluvastatin
Hexachlorophene	Darunavir	Doxycycline	Telavancin	Labyrinthopeptin A2	Aciclovir	N-MCT	Irbesartan	Azaribine	Amprenavir	Alpha-lipoic acid	Sunitinib	Gefitinib	Lovastatin	Atovaquone	Azacitidine	Atazanavir	Bepridil	Salinomycin	Filociclovir	Emodin	Formoterol	Alpha-lipoic acid	Zidovudine	Clevudine	Atovaquone	Roscovitine (Seliciclib)	Indinavir	Camostat	Apoptozole	Isolanid (lanatoside C)	Telaprevir	Roscovitine (Seliciclib)	Abacavir	Saquinavir	Rapamycin (Sirolimus)	Bepridil	Apoptozole	Letermovir	Atovaquone	Clevudine	Entecavir	Teriflunomide	Hydroxychloroquine	Hydroxychloroquine	Bortezomib	Quinine	Amprenavir	Apoptozole	Sofosbuvir
Posaconazole	Nafamostat	Azithromycin	Toremifene	Memantine	Tenofovir	Vidarabine	Alpha-lipoic acid	Rimantadine	N-MCT	Phosphonoacetic Acid	Dasatinib	Aciclovir	Aciclovir	Quinine	Letermovir	Saquinavir	Atovaquone	Gefitinib	Anisomycin	Tamoxifen	Pirlindole	Leflunomide	Dolutegravir	Darunavir	Amiodarone	Teriflunomide	Amantadine	Phosphonoacetic Acid	Darunavir	Zanamivir	Minocycline	N-MCT	Calanolide A	Tipranavir	Amodiaquine	Asunaprevir	Benztropine	Eflornithine	Pleconaril	Telbivudine	Telbivudine	Clomipramine	Tenofovir	Filociclovir	Irbesartan	Raloxifene	N-MCT	Mefloquine	Valacyclovir
Lobucavir	Diphyllin	Alpha-lipoic acid	Lobucavir	Dalbavancin	Hexachlorophene	Roscovitine (Seliciclib)	Simeprevir	Indinavir	Alpha-lipoic acid	Thymalfasin	Bortezomib	Lobucavir	Flavopiridol	Minocycline	N-MCT	Gefitinib	Dibucaine	Phosphonoacetic Acid	Azithromycin	Phosphonoacetic Acid	Benztropine	Chlorpromazine	Emtricitabine	Amantadine	Memantine	Anisomycin	Azaribine	Fluvastatin	Topotecan	Imatinib	Roscovitine (Seliciclib)	Novobiocin	Bevirimat	Lopinavir	Gefitinib	Daclatasvir	Posaconazole	Alpha-lipoic acid	Topotecan	Entecavir	Indomethacin	Toremifene	Indinavir	Leflunomide	Tenofovir	Tenofovir	Alpha-lipoic acid	Obatoclax	Camostat
Teriflunomide	Tamoxifen	Memantine	Daclatasvir	Darunavir	Pleconaril	Lamivudine	Camostat	Adefovir Dipivoxil	Doxycycline	CYT107	Indomethacin	Promethazine	Bepridil	Nafamostat	Sofosbuvir	Atovaquone	Alpha-lipoic acid	Atovaquone	Minocycline	Roscovitine (Seliciclib)	Alpha-lipoic acid	Alisporivir	Raltegravir	Azaribine	Roscovitine (Seliciclib)	Atovaquone	Darunavir	Valganciclovir	Salinomycin	Fluvastatin	Leflunomide	Dibucaine	Ribavirin	Delavirdine	Atovaquone	Teriflunomide	5-Bromovinyldeoxyuridine	Ganciclovir	Labyrinthopeptin A2	Amantadine	Sunitinib	Telavancin	Fluoxetine	Tenofovir	Flavopiridol	Niclosamide	Doxycycline	Flavopiridol	Ritonavir
Clomipramine	Amantadine	Tipranavir	Asunaprevir	Trametinib	Clomipramine	Imatinib	Telaprevir	Phosphonoacetic Acid	Nafamostat	Amantadine	Oritavancin	Nafamostat	Bithionol	Bithionol	Apoptozole	Caffeine	Sofosbuvir	Alisporivir	Alpha-lipoic acid	Darunavir	Quinacrine	Simvastatin	Aprotinin	Rimantadine	Apoptozole	Gefitinib	Rimantadine	Bepridil	Valacyclovir	Tenofovir	Letermovir	Saracatinib	BCX4430 (Galidesivir)	Didanosine	N-MCT	Eflornithine	Uracil	Verapamil	Novobiocin	Azaribine	4-HPR (Fenretinide)	Hexachlorophene	Imatinib	Rapamycin (Sirolimus)	Imatinib	Mitoxantrone	Nafamostat	Tenofovir	Atovaquone
Toremifene	Azaribine	Atazanavir	Apoptozole	Flavopiridol	Telavancin	Irbesartan	CYT107	Clevudine	Atazanavir	Azaribine	Apoptozole	Camostat	Telavancin	Ritonavir	Doxycycline	N-MCT	Diphyllin	Topotecan	Phosphonoacetic Acid	4-HPR (Fenretinide)	Camostat	Azacitidine	Raloxifene	Tipranavir	Mefloquine	Valacyclovir	Valganciclovir	Hexachlorophene	Simvastatin	Pleconaril	Bithionol	Metformin	Apoptozole	Fosamprenavir	Telaprevir	Alisporivir	Penciclovir	Flavopiridol	Labyrinthopeptin A1	Rimantadine	Eflornithine	Dibucaine	Dalbavancin	Ganciclovir	Simvastatin	Tipranavir	Atazanavir	Alisporivir	Anisomycin
Telavancin	Rimantadine	Saquinavir	Cepharanthine	Dasatinib	Toremifene	Valacyclovir	Thymalfasin	Darunavir	Saquinavir	Rimantadine	Dalbavancin	Bithionol	Toremifene	Flavopiridol	Aciclovir	Valacyclovir	Fluoxetine	Valacyclovir	Atazanavir	Bortezomib	Atovaquone	Flavopiridol	Dibucaine	Atazanavir	Imatinib	Dalbavancin	Asunaprevir	Vidarabine	Verapamil	Manidipine	Thymalfasin	Simeprevir	Amodiaquine	Enfuvirtide	Simeprevir	Entecavir	Trifluridine	Bortezomib	Camptothecin	Phosphonoacetic Acid	Aprotinin	Amprenavir	Saracatinib	Eflornithine	Genistin	Atazanavir	Saquinavir	Gefitinib	Roscovitine (Seliciclib)
Saracatinib	Alisporivir	Fluoxetine	Nafamostat	Lobucavir	Trametinib	Manidipine	Lamivudine	Entecavir	Tipranavir	Irbesartan	Simvastatin	Thymalfasin	Clomipramine	Memantine	Roscovitine (Seliciclib)	Flavopiridol	Fluvastatin	Mefloquine	Saquinavir	Cepharanthine	Lovastatin	Gefitinib	Mefloquine	Saquinavir	Caffeine	Tamoxifen	Daclatasvir	Doxycycline	Memantine	N-MCT	CYT107	Telaprevir	Favipiravir	Nevirapine	Verapamil	Clevudine	Idoxuridine	Caffeine	Valganciclovir	Valganciclovir	Bithionol	Fluoxetine	Simeprevir	5-Bromovinyldeoxyuridine	Tamoxifen	Saquinavir	Tipranavir	Lopinavir	N-MCT
Zanamivir	Bithionol	Amprenavir	Teicoplanin	Apoptozole	Thymalfasin	Saracatinib	Trametinib	Telbivudine	Verapamil	Daclatasvir	Bepridil	CYT107	CYT107	N-MCT	Minocycline	Doxycycline	4-HPR (Fenretinide)	Camostat	Tipranavir	Apoptozole	Diphyllin	Bevirimat	Metformin	Amprenavir	Manidipine	Trametinib	Vidarabine	Pirlindole	Labyrinthopeptin A2	Sofosbuvir	Indomethacin	Irbesartan	Gemcitabine	Rilpivirine	Didanosine	Telbivudine	Atovaquone	Azaribine	Apoptozole	Pleconaril	Regorafenib	Saracatinib	Telaprevir	Uracil	Salinomycin	Alisporivir	Verapamil	Ritonavir	Cepharanthine
Darunavir	Indomethacin	Eflornithine	Doxycycline	Phosphonoacetic Acid	CYT107	Kasugamycin	Zanamivir	Tipranavir	Camptothecin	Asunaprevir	Topotecan	Trametinib	Thymalfasin	Adefovir Dipivoxil	Alpha-lipoic acid	Fluoxetine	Ritonavir	Simvastatin	Bepridil	Genistin	Nafamostat	Abacavir	Berberine	Abacavir	Benztropine	Ezetimibe	Famciclovir	Formoterol	Phosphonoacetic Acid	Quinine	Adefovir Dipivoxil	Flavopiridol	Mefloquine	Maraviroc	Raltegravir	Aprotinin	Simeprevir	Amantadine	Sofosbuvir	Palivizumab	Aciclovir	Aciclovir	Alisporivir	Trifluridine	Oritavancin	Bortezomib	4-HPR (Fenretinide)	Arbidol (Umifenovir)	Apoptozole
Fluvastatin	Camostat	Teriflunomide	CYT107	Gefitinib	Diphyllin	Indinavir	Diphyllin	Atazanavir	4-HPR (Fenretinide)	Lamivudine	Atazanavir	Telaprevir	Diphyllin	Imatinib	Imatinib	Manidipine	Valganciclovir	Memantine	Fluoxetine	Nafamostat	Darunavir	Brecanavir	Letermovir	Raltegravir	Palivizumab	Doxycycline	Adefovir Dipivoxil	Famciclovir	Simeprevir	Doxycycline	Palivizumab	Anisomycin	Sorafenib	Zalcitabine	Emtricitabine	Atovaquone	Telaprevir	Rimantadine	Artesunate	Penciclovir	Leflunomide	Sofosbuvir	Memantine	Penciclovir	Darunavir	Teriflunomide	Camptothecin	Aprotinin	Hexachlorophene
Quinine	Teicoplanin	Genistin	Memantine	Nelfinavir	Zanamivir	Clomipramine	Pleconaril	Saquinavir	Teicoplanin	Valganciclovir	Saquinavir	Simeprevir	Atovaquone	Teicoplanin	Novobiocin	Oseltamivir	Zanamivir	Ezetimibe	Simvastatin	Doxycycline	Asunaprevir	Enfuvirtide	Ganciclovir	Zidovudine	Ganciclovir	Imatinib	Tipranavir	Oseltamivir	Telaprevir	Atovaquone	Emodin	Camptothecin	Brequinar	Efavirenz	Dolutegravir	Erlotinib	Lamivudine	Sunitinib	Phosphonoacetic Acid	Trifluridine	N-MCT	N-MCT	Tamoxifen	Idoxuridine	Simeprevir	Trametinib	Teicoplanin	Chlorpromazine	Lobucavir
Flavopiridol	Hydroxychloroquine	Idoxuridine	Thymalfasin	Verapamil	Irbesartan	Telavancin	Valganciclovir	Valganciclovir	Trifluridine	Darunavir	Tipranavir	Zanamivir	Irbesartan	Tamoxifen	Chlorpromazine	Oritavancin	Trametinib	Sofosbuvir	Metformin	Erlotinib	Bepridil	Rilpivirine	Cepharanthine	Emtricitabine	Bepridil	Labyrinthopeptin A1	Atazanavir	Irbesartan	N-MCT	Promethazine	Camptothecin	Imatinib	Metformin	Stavudine	Zidovudine	Lopinavir	Quinine	Novobiocin	Fluoxetine	Idoxuridine	Metformin	Roscovitine (Seliciclib)	Oritavancin	Saracatinib	Telaprevir	Amiodarone	Idoxuridine	Leflunomide	Erlotinib
Fluoxetine	4-HPR (Fenretinide)	Penciclovir	Flavopiridol	Anisomycin	Alpha-lipoic acid	Toremifene	Telavancin	Amprenavir	Idoxuridine	Amprenavir	Promethazine	Imatinib	Lamivudine	Aciclovir	Ritonavir	Telaprevir	Famciclovir	Tenofovir	Valacyclovir	Fluoxetine	Daclatasvir	Maraviroc	5-Bromovinyldeoxyuridine	Dolutegravir	Aciclovir	Camptothecin	Saquinavir	Fluoxetine	Emodin	Saracatinib	Aprotinin	Palivizumab	Indomethacin	Raltegravir	Tenofovir disoproxil	Raloxifene	Adefovir Dipivoxil	Indomethacin	Regorafenib	Uracil	Camptothecin	Simeprevir	Ritonavir	Clevudine	4-HPR (Fenretinide)	N-MCT	Trifluridine	Roscovitine (Seliciclib)	Bithionol
Filociclovir	Dasatinib	Trifluridine	Alpha-lipoic acid	Fluoxetine	Lamivudine	Dibucaine	Toremifene	Abacavir	Penciclovir	Indinavir	5-Bromovinyldeoxyuridine	Ritonavir	Oseltamivir	Lamivudine	Cepharanthine	Simeprevir	Vidarabine	Kasugamycin	Dasatinib	Topotecan	Imatinib	Inosine pranobex	Penciclovir	Tenofovir disoproxil	Verapamil	Palivizumab	Clevudine	Amprenavir	Teriflunomide	Indinavir	Valacyclovir	Tamoxifen	Hexachlorophene	Dolutegravir	Nevirapine	Sunitinib	Ritonavir	N-MCT	Bepridil	5-Bromovinyldeoxyuridine	Isolanid (lanatoside C)	Telaprevir	Sofosbuvir	Entecavir	Valganciclovir	Doxycycline	Penciclovir	Salinomycin	Toremifene
Indinavir	Sofosbuvir	Uracil	Camostat	Manidipine	Oseltamivir	Fluvastatin	Clomipramine	Inosine pranobex	Uracil	Tipranavir	Uracil	Tenofovir	Simeprevir	Lobucavir	Manidipine	Eflornithine	Lamivudine	Bepridil	N-MCT	Hydroxychloroquine	Oseltamivir	Stavudine	Trifluridine	Zalcitabine	Dalbavancin	Tenofovir	Telbivudine	Thymalfasin	Camptothecin	Apoptozole	Tenofovir	Teriflunomide	Amprenavir	Tenofovir disoproxil	Fosamprenavir	Posaconazole	Quinacrine	Idoxuridine	Filociclovir	Famciclovir	Topotecan	Diphyllin	Palivizumab	Telbivudine	Nafamostat	Amprenavir	Uracil	Emetine	Telavancin
Bepridil	Anisomycin	5-Bromovinyldeoxyuridine	Atovaquone	Amprenavir	Asunaprevir	Adefovir Dipivoxil	Adefovir Dipivoxil	Efavirenz	5-Bromovinyldeoxyuridine	Atazanavir	Idoxuridine	Irbesartan	Telaprevir	Camostat	Amprenavir	Sunitinib	Minocycline	Posaconazole	Caffeine	Metformin	Erlotinib	Fosamprenavir	Idoxuridine	Nevirapine	Letermovir	Metformin	Entecavir	CYT107	Genistin	Gefitinib	Filociclovir	Adefovir Dipivoxil	Acetylsalicylic acid	Emtricitabine	Zalcitabine	Fluoxetine	Dasatinib	Penciclovir	Promethazine	Vidarabine	Chlorpromazine	Promethazine	Bepridil	Cepharanthine	Benztropine	Alpha-lipoic acid	5-Bromovinyldeoxyuridine	Glycyrrhizin	Clomipramine
Pleconaril	Lovastatin	Telbivudine	Irbesartan	Camptothecin	Daclatasvir	Palivizumab	Oseltamivir	Nevirapine	Fluoxetine	Saquinavir	Penciclovir	Lamivudine	Alpha-lipoic acid	Genistin	Salinomycin	Quinacrine	Irbesartan	Fluoxetine	Gefitinib	Thymalfasin	Bithionol	Nevirapine	Uracil	Stavudine	Valganciclovir	Oseltamivir	Amprenavir	Dibucaine	Alpha-lipoic acid	Formoterol	Erlotinib	Benztropine	Pleconaril	Inosine pranobex	Stavudine	Alpha-lipoic acid	Nafamostat	Trifluridine	Letermovir		Phosphonoacetic Acid	Formoterol	Acetylsalicylic acid	Alisporivir	Teriflunomide	Fluoxetine	Fluoxetine	Cepharanthine	Aciclovir
Formoterol	Doxycycline	Clevudine	Trametinib	4-HPR (Fenretinide)	Indinavir	Tamoxifen	Clevudine	Emtricitabine	Bepridil	Abacavir	Trifluridine	Alpha-lipoic acid	Adefovir Dipivoxil	Irbesartan	Ganciclovir	Indomethacin	Oseltamivir	Oritavancin	Indomethacin	CYT107	Teicoplanin	Efavirenz	Chlorpromazine	Efavirenz	Doxycycline	Erlotinib	5-Bromovinyldeoxyuridine	Alpha-lipoic acid	Fluoxetine	Pirlindole	Labyrinthopeptin A2	Valganciclovir	Genistin	Zidovudine	Efavirenz	Benztropine	Genistin	Uracil	Bithionol		Mitoxantrone	Pirlindole	Famciclovir	Gemcitabine	Memantine	Diphyllin	Bepridil	Fluoxetine	Saracatinib
Pirlindole	Imatinib	Entecavir	Kasugamycin	Alpha-lipoic acid	Darunavir	Fluoxetine	Telbivudine	Maraviroc	Emodin	Brecanavir	Gefitinib	Saracatinib	Entecavir	Thymalfasin	Flavopiridol	Simvastatin	Pleconaril	Tamoxifen	5-Bromovinyldeoxyuridine	Telbivudine	Zanamivir	Zalcitabine	Bepridil	Inosine pranobex	Teriflunomide	Quinacrine	Uracil	Diphyllin	4-HPR (Fenretinide)	Lamivudine	Salinomycin	Famciclovir	Lamivudine	Brecanavir	Rilpivirine	Ezetimibe	Entecavir	5-Bromovinyldeoxyuridine	Caffeine		Valganciclovir	Acetylsalicylic acid	Kasugamycin	Gefitinib	Minocycline	Gemcitabine	Emodin	Azacitidine	Lamivudine
Dibucaine	Formoterol	Camostat	Valganciclovir	Clevudine	Phosphonoacetic Acid	4-HPR (Fenretinide)	Entecavir	Enfuvirtide	Apoptozole	Enfuvirtide	Azithromycin	Telavancin	Clevudine	CYT107	Oseltamivir	Sofosbuvir	5-Bromovinyldeoxyuridine	Darunavir	Penciclovir	Clevudine	Amantadine	Tenofovir disoproxil	Niclosamide	Fosamprenavir	N-MCT	Kasugamycin	Trifluridine	Darunavir	Labyrinthopeptin A1	Nafamostat	Posaconazole	Quinacrine	Pirlindole	Calanolide A	Maraviroc	Doxycycline	Clevudine	Bepridil	Formoterol		Novobiocin	Bepridil	Adefovir Dipivoxil	Valacyclovir	Verapamil	Cepharanthine	Apoptozole	Verapamil	Tenofovir
Amprenavir	Pirlindole	Topotecan	Quinine	Entecavir	Adefovir Dipivoxil	Valganciclovir	Amantadine	Tenofovir disoproxil	Simvastatin	Rilpivirine	Amprenavir	Toremifene	Telbivudine	Roscovitine (Seliciclib)	Erlotinib	Benztropine	Penciclovir	Lobucavir	Trifluridine	Entecavir	Azaribine	Dolutegravir	Leflunomide	Maraviroc	Fluvastatin	Saracatinib	Penciclovir	Alisporivir	Kasugamycin	Bepridil	Novobiocin	Apoptozole	Formoterol	Bevirimat	Inosine pranobex	Gemcitabine	Telbivudine	Brecanavir	Pirlindole		Zanamivir	Lobucavir	Atovaquone	Kasugamycin	Doxycycline	Novobiocin	Simvastatin	Letermovir	Oseltamivir
Salinomycin	Simeprevir	Hydroxychloroquine	Indomethacin	Telbivudine	Tipranavir	Indomethacin	Rimantadine	Raltegravir	Telbivudine	Maraviroc	Doxycycline	Clomipramine	Azaribine	Telaprevir	Darunavir	Bortezomib	Trifluridine	Benztropine	Idoxuridine	Sofosbuvir	Rimantadine	Zidovudine	Amiodarone	Rilpivirine	Tamoxifen	Apoptozole	Idoxuridine	Trametinib	Metformin	Simeprevir	Darunavir	Topotecan	Aprotinin	Abacavir	Enfuvirtide	Oseltamivir	Fluoxetine	Bevirimat	Foscarnet		Emodin	Bithionol	Promethazine	Fluvastatin	CYT107	Ezetimibe	Telbivudine	Promethazine	Simeprevir
Oseltamivir	Telaprevir	Simvastatin	Tenofovir	Topotecan	Atazanavir	Erlotinib	Azaribine	Stavudine	Entecavir	Stavudine	Benztropine	Oseltamivir	Amantadine	Simeprevir	Promethazine	Asunaprevir	Idoxuridine	Quinacrine	Uracil	Imatinib	Hexachlorophene	Emtricitabine	Apoptozole	Enfuvirtide	Famciclovir	Flavopiridol	Calanolide A	Erlotinib	Minocycline	Telaprevir	Diphyllin	Teicoplanin	Amiodarone	Telaprevir	Delavirdine	Amprenavir	Oseltamivir	Abacavir	Benztropine		Formoterol	Fluvastatin	Genistin	Amprenavir	Acetylsalicylic acid	Valacyclovir	Entecavir	N-MCT	Telaprevir
Diphyllin	Vidarabine	Caffeine	Diphyllin	Indomethacin	Saquinavir	Tenofovir	Vidarabine	Zalcitabine	Clevudine	Inosine pranobex	Saracatinib	Hexachlorophene	Rimantadine	Cepharanthine	Thymalfasin	Daclatasvir	Uracil	Nafamostat	Kasugamycin	Salinomycin	Phosphonoacetic Acid	Raltegravir	Memantine	Brecanavir	Saracatinib	Diphyllin	Bevirimat	Pleconaril	Amprenavir	Clomipramine	Labyrinthopeptin A1	Sofosbuvir	Chloroquine	Simeprevir	Bevirimat	Apoptozole	Tamoxifen	Delavirdine	Zanamivir		Pirlindole	Erlotinib	Irbesartan	Nafamostat	Thymalfasin	Simvastatin	Clevudine	Ezetimibe	Quinine
Atazanavir	Erlotinib	Metformin	Genistin	Atazanavir	Amprenavir	Verapamil	Famciclovir	Dolutegravir	Flavopiridol	Fosamprenavir	Anisomycin	Asunaprevir	Daclatasvir	Trametinib	CYT107	Salinomycin	Thymalfasin	Teicoplanin	Telbivudine	Kasugamycin	Valganciclovir	Calanolide A	Minocycline	Bevirimat	Anisomycin	Famciclovir	Abacavir	Adefovir Dipivoxil	Tipranavir	Toremifene	Fluvastatin	Erlotinib	Itraconazole	Amodiaquine	Brecanavir	Oritavancin	Sofosbuvir	Didanosine	Quinine		Palivizumab	Indinavir	Benztropine	Oritavancin	Alpha-lipoic acid	Atovaquone	Indomethacin	Memantine	Amantadine
Saquinavir	Dibucaine	Nelfinavir	Pirlindole	Saquinavir	Valganciclovir	Minocycline	Asunaprevir	Zidovudine	Indomethacin	Nevirapine	CYT107	Daclatasvir	Asunaprevir	Asunaprevir	Saracatinib	Minocycline	CYT107	Apoptozole	Entecavir	Amprenavir	Bevirimat	Didanosine	Mitoxantrone	Didanosine	Phosphonoacetic Acid	Minocycline	Brecanavir	Imatinib	Saquinavir	Telavancin	Alpha-lipoic acid	Fluoxetine	Fluoxetine	Quinine	Abacavir	Darunavir	Clomipramine	Calanolide A	Ganciclovir		Dasatinib	Alpha-lipoic acid	Minocycline	Saquinavir	Trametinib	Genistin	Flavopiridol	Novobiocin	Azaribine
Tipranavir	Fluoxetine	Flavopiridol	Formoterol	Tipranavir	Telbivudine	Genistin	Daclatasvir	Rilpivirine	Atovaquone	Zalcitabine	Thymalfasin	Amantadine	Darunavir	Daclatasvir	Tenofovir	Abacavir	Amantadine	Hydroxychloroquine	Clevudine	Atovaquone	Abacavir	Delavirdine	Doxycycline	Delavirdine	Darunavir	Manidipine	Delavirdine	Toremifene	Atazanavir	Erlotinib	Apoptozole	Promethazine	Toremifene	Alisporivir	Calanolide A	Ritonavir	Telavancin	Fosamprenavir	Azithromycin		Amiodarone	Quinacrine	Doxycycline	Atazanavir	Phosphonoacetic Acid	Gefitinib	Atovaquone	Kasugamycin	Rimantadine
Gefitinib	Irbesartan	Quinacrine	Zanamivir	Bepridil	Entecavir	Caffeine	5-Bromovinyldeoxyuridine	Fosamprenavir	Manidipine	Efavirenz	Manidipine	Azaribine	Indinavir	Tenofovir	Amantadine	Calanolide A	Rimantadine	Trametinib	Oritavancin	Camptothecin	Brecanavir	Letermovir	Indomethacin	Calanolide A	Asunaprevir	Fluvastatin	Inosine pranobex	Telavancin	Flavopiridol	Dibucaine	Atovaquone	Camostat	Telavancin	Rapamycin (Sirolimus)	Mitoxantrone	Sofosbuvir	Toremifene	Zidovudine	Asunaprevir		Apoptozole	Doxycycline	Diphyllin	Tipranavir	Lobucavir	Manidipine	Manidipine	Quinacrine	Imatinib
Verapamil	Benztropine	Kasugamycin	Lamivudine	Oritavancin	Clevudine	Oseltamivir	Uracil	Didanosine	Oritavancin	Dolutegravir	Memantine	Rimantadine	Amprenavir	Alpha-lipoic acid	Azaribine	Brecanavir	Azaribine	Alpha-lipoic acid	Flavopiridol	Flavopiridol	Inosine pranobex	Salinomycin	Sunitinib	Palivizumab	Daclatasvir	Clomipramine	Enfuvirtide	Clomipramine	Quinacrine	Fluoxetine	Doxycycline	Darunavir	Clomipramine	Mitoxantrone	Raloxifene	Amantadine	Indinavir	Raltegravir	Daclatasvir		Lovastatin	Atovaquone	Indomethacin	Diphyllin	Amprenavir	Asunaprevir	Oritavancin	Mitoxantrone	Doxycycline
Erlotinib	Fluvastatin	Emodin	Pleconaril	Labyrinthopeptin A1	Amantadine	Phosphonoacetic Acid	Trifluridine	Brecanavir	Metformin	Tenofovir disoproxil	Imatinib	Darunavir	Phosphonoacetic Acid	Palivizumab	Rimantadine	Bevirimat	Adefovir Dipivoxil	Telaprevir	Calanolide A	Dasatinib	Enfuvirtide	Amodiaquine	N-MCT	5-Bromovinyldeoxyuridine	Telaprevir	Toremifene	Rilpivirine	Telbivudine	Indomethacin	Darunavir	Valganciclovir	Nafamostat	Zanamivir	Apoptozole	Niclosamide	Azaribine	Nelfinavir	Rilpivirine	Lovastatin		Vidarabine	Quinine	Darunavir	Alpha-lipoic acid	Tipranavir	Daclatasvir	Metformin	Chloroquine	Indomethacin
Thymalfasin	Indinavir	Minocycline	Palivizumab	Tamoxifen	Rimantadine	Famciclovir	Penciclovir	Delavirdine	Sofosbuvir	Zidovudine	Camostat	Indinavir	Tipranavir	Indinavir	Abacavir	Didanosine	Entecavir	Simeprevir	Delavirdine	Indomethacin	Efavirenz	Fluoxetine	Hydroxychloroquine	Idoxuridine	Simeprevir	Telavancin	Maraviroc	Entecavir	Promethazine	Alpha-lipoic acid	Famciclovir	Phosphonoacetic Acid	Silvestrol	Camptothecin	Caffeine	Rimantadine	Asunaprevir	Nevirapine	Imatinib		Verapamil	Oseltamivir	Alpha-lipoic acid	Benztropine	Atazanavir	Quinacrine	Sofosbuvir	Saracatinib	Minocycline
CYT107	Atovaquone	Labyrinthopeptin A2	Oseltamivir	Atovaquone	Azaribine	Trametinib	Idoxuridine	Bevirimat	Memantine	Emtricitabine	Alpha-lipoic acid	Amprenavir	Saquinavir	Diphyllin	Raltegravir	Delavirdine	Telbivudine	Imatinib	Abacavir	Simeprevir	Maraviroc	Chloroquine	Simvastatin	Penciclovir	Alpha-lipoic acid	N-MCT	Stavudine	Clevudine	Telbivudine	Saquinavir	Amprenavir	Atovaquone	Lovastatin	Indomethacin	Amiodarone	Nelfinavir	Daclatasvir	Dolutegravir	N-MCT		Tamoxifen	Saquinavir	Nafamostat	N-MCT	Saquinavir	Azithromycin	Memantine	Amodiaquine	Promethazine
Telaprevir	Bepridil	Manidipine	Entecavir	Benztropine	Abacavir	Gefitinib	Darunavir	Calanolide A	Benztropine	Raltegravir	Verapamil	Tipranavir	Atazanavir	Oseltamivir	Zidovudine	Enfuvirtide	Clevudine	Minocycline	Didanosine	Telaprevir	Rilpivirine	Novobiocin	Gemcitabine	Trifluridine	Kasugamycin	Irbesartan	Nevirapine	5-Bromovinyldeoxyuridine	Clevudine	Atazanavir	Asunaprevir	Trametinib	Simvastatin	Amiodarone	Novobiocin	Simvastatin	Ezetimibe	Enfuvirtide	Gefitinib		Labyrinthopeptin A2	Atazanavir	Apoptozole	Metformin	Manidipine	Sunitinib	Benztropine	Caffeine	Thymalfasin
Simeprevir	Famciclovir	Diphyllin	Telbivudine	Doxycycline	Inosine pranobex	Diphyllin	Indinavir	Palivizumab	Labyrinthopeptin A2	Bevirimat	Nafamostat	Atazanavir	Valganciclovir	Vidarabine	Emtricitabine	Efavirenz	Darunavir	Teriflunomide	Brecanavir	Tipranavir	Stavudine	Berberine	Trametinib	Uracil	Cepharanthine	Darunavir	Efavirenz	Idoxuridine	Entecavir	Tipranavir	Daclatasvir	Bepridil	Indinavir	Aprotinin	Ezetimibe	Tipranavir	Indomethacin	Tenofovir disoproxil	Aprotinin		Saracatinib	Tipranavir	Teicoplanin	Caffeine	Sofosbuvir	Fluvastatin	Labyrinthopeptin A2	Manidipine	CYT107
Alpha-lipoic acid	Palivizumab	Indomethacin	Clevudine	Salinomycin	Efavirenz	Darunavir	Tipranavir	5-Bromovinyldeoxyuridine	Minocycline	Didanosine	Tamoxifen	Saquinavir	Abacavir	Indomethacin	Dolutegravir	Fosamprenavir	Simeprevir	5-Bromovinyldeoxyuridine	Bevirimat	Atazanavir	Fosamprenavir	N-MCT	Novobiocin	Vidarabine	Nafamostat	Promethazine	Fosamprenavir	Penciclovir	Diphyllin	Amprenavir	Teriflunomide	Toremifene	Dibucaine	Verapamil	Fluoxetine	Atazanavir	Amprenavir	Stavudine	Aciclovir		Simvastatin	Irbesartan	Amprenavir	Oseltamivir	Quinacrine	Eflornithine	Minocycline	Berberine	Indinavir
Adefovir Dipivoxil	Posaconazole	Camptothecin	Darunavir	CYT107	Enfuvirtide	Acetylsalicylic acid	Atazanavir	Penciclovir	Promethazine	Delavirdine	Quinine	Adefovir Dipivoxil	Inosine pranobex	Valganciclovir	Fosamprenavir	Rilpivirine	Telaprevir	Idoxuridine	Enfuvirtide	Saquinavir	Nevirapine	Verapamil	Flavopiridol	Famciclovir	Trametinib	Genistin	Zalcitabine	Trifluridine	Idoxuridine	Vidarabine	Manidipine	Telavancin	Suramin	Ritonavir	Salinomycin	Saquinavir	Amantadine	Zalcitabine	Flavopiridol		Promethazine	Azaribine	CYT107	Minocycline	Apoptozole	Simeprevir	Promethazine	Luteolin	Irbesartan
Irbesartan	Adefovir Dipivoxil	Promethazine	Indinavir	Thymalfasin	Maraviroc	Flavopiridol	Saquinavir	Idoxuridine	Imatinib	Calanolide A	Labyrinthopeptin A2	Phosphonoacetic Acid	Enfuvirtide	Promethazine	Nevirapine	Maraviroc	Indinavir	Penciclovir	Maraviroc	Teicoplanin	Tenofovir disoproxil	Cepharanthine	4-HPR (Fenretinide)		Diphyllin	Acetylsalicylic acid	Dolutegravir	Uracil	Penciclovir	Bevirimat	Flavopiridol	Clomipramine	Tipranavir	Raloxifene	Manidipine	Quinine	Teicoplanin	Efavirenz	Manidipine		Manidipine	Amantadine	Thymalfasin	Labyrinthopeptin A2	Posaconazole	Telaprevir	Imatinib	Imatinib	Vidarabine
Vidarabine	Thymalfasin	Salinomycin	Amprenavir	Teriflunomide	Stavudine	Quinine	Amprenavir	Trifluridine	Dasatinib	Telbivudine	Oseltamivir	Abacavir	Rilpivirine	Entecavir	Tenofovir disoproxil	Nevirapine	Amprenavir	Trifluridine	Rilpivirine	Dalbavancin	Zalcitabine	Manidipine	Topotecan		Tipranavir	Valganciclovir	Emtricitabine	Telaprevir	Trifluridine	Brecanavir	Metformin	Acetylsalicylic acid	Atazanavir	Manidipine	Promethazine	Abacavir	Azaribine	Emtricitabine	Irbesartan		Anisomycin	Rimantadine	Fluvastatin	Quinine	Dalbavancin	Enfuvirtide	Dasatinib	Ganciclovir	Adefovir Dipivoxil
Phosphonoacetic Acid	CYT107	Erlotinib	Adefovir Dipivoxil	5-Bromovinyldeoxyuridine	Tenofovir disoproxil	Alpha-lipoic acid	Palivizumab	Uracil	Lobucavir	Entecavir	Kasugamycin	Brecanavir	Maraviroc	Clevudine	Zalcitabine	Inosine pranobex	Tipranavir	Uracil	Inosine pranobex	Quinacrine	Zidovudine	Ganciclovir	Azithromycin		Saquinavir	Indomethacin	Zidovudine	Simeprevir	Uracil	Calanolide A	N-MCT	Diphyllin	Saquinavir	Fluoxetine	Memantine	Didanosine	Rimantadine	Maraviroc	Telaprevir		Famciclovir	CYT107	Quinine	Telavancin	Anisomycin	Rilpivirine	Lobucavir	Indomethacin	Darunavir
Telbivudine	Dalbavancin	Labyrinthopeptin A1	5-Bromovinyldeoxyuridine	Uracil	Nevirapine	Salinomycin	Abacavir	Vidarabine	Genistin	Clevudine	Quinacrine	Zidovudine	Stavudine	Telbivudine	Efavirenz	Stavudine	Atazanavir	Amprenavir	Fosamprenavir	5-Bromovinyldeoxyuridine	Raltegravir	Raloxifene	Verapamil		Atazanavir	Alpha-lipoic acid	Tenofovir disoproxil	Rimantadine	5-Bromovinyldeoxyuridine	Abacavir	Acetylsalicylic acid	Quinine	Erlotinib	Quinacrine	Kasugamycin	Delavirdine	Dalbavancin	Inosine pranobex	Simeprevir		Salinomycin	Thymalfasin	Clomipramine	Toremifene	Quinine	Maraviroc	Genistin	Amiodarone	Amprenavir
Entecavir	5-Bromovinyldeoxyuridine	Dalbavancin	Trifluridine	Trifluridine	Dolutegravir	Amprenavir	Calanolide A	Famciclovir	Labyrinthopeptin A1	Palivizumab	Trametinib	Raltegravir	Nevirapine	Amantadine	Stavudine	Zalcitabine	Saquinavir	Clevudine	Nevirapine	Uracil	Dolutegravir	Caffeine	Diphyllin		Acetylsalicylic acid	Thymalfasin	Raltegravir	Azaribine	Imatinib	Didanosine	Irbesartan	Alpha-lipoic acid	Quinacrine	Labyrinthopeptin A2	Quinacrine	Emtricitabine	Bortezomib	Valacyclovir	Posaconazole		Nafamostat	Phosphonoacetic Acid	Telavancin	Clomipramine	Diphyllin	Inosine pranobex	Labyrinthopeptin A1	Thymalfasin	Phosphonoacetic Acid
Clevudine	Uracil	Saracatinib	Penciclovir	Penciclovir	Raltegravir	Atazanavir	Inosine pranobex		CYT107	5-Bromovinyldeoxyuridine	Atovaquone	Emtricitabine	Efavirenz	Azaribine	Maraviroc	Tenofovir disoproxil	Asunaprevir	Entecavir	Stavudine	Penciclovir	Emtricitabine	Amiodarone	Oseltamivir		Amprenavir	CYT107	Didanosine	Amantadine	Manidipine	Delavirdine	Quinacrine	Tipranavir	Ivermectin	Salinomycin	Metformin	Raltegravir	Diphyllin	Simvastatin	Adefovir Dipivoxil		Atovaquone	Vidarabine	Toremifene	Labyrinthopeptin A1	Erlotinib	Nevirapine	CYT107	CYT107	Palivizumab
Calanolide A	Trifluridine	Dasatinib	Idoxuridine	Idoxuridine	Zidovudine	Saquinavir	Maraviroc		Thymalfasin	Trifluridine	Minocycline	Tenofovir disoproxil	Fosamprenavir	Rimantadine	Inosine pranobex	Emtricitabine	Daclatasvir	Telbivudine	Efavirenz	Idoxuridine	Calanolide A	Mitoxantrone	Manidipine		Salinomycin	Lobucavir	Palivizumab	Indinavir	Dasatinib	Rilpivirine	Genistin	Atazanavir	Imatinib	Gemcitabine	Saracatinib	Dolutegravir	Hydroxychloroquine	Salinomycin	Emodin		Posaconazole	Daclatasvir	Anisomycin	Nelfinavir	Uracil	Zalcitabine	Thymalfasin	Erlotinib	Asunaprevir
Brecanavir	Idoxuridine	Anisomycin	Uracil	Acetylsalicylic acid	Rilpivirine	Tipranavir	Enfuvirtide		Kasugamycin	Penciclovir	Camptothecin	Nevirapine	Zalcitabine	Phosphonoacetic Acid	Rilpivirine	Dolutegravir	Palivizumab	Asunaprevir	Dolutegravir	Trifluridine	Didanosine	Promethazine	Quinacrine		Promethazine	Amprenavir		Asunaprevir	Dalbavancin	Enfuvirtide	Saquinavir	Saquinavir	Posaconazole	Saracatinib	Bortezomib	Zidovudine	Darunavir	Dalbavancin	Vidarabine		Doxycycline	Asunaprevir	Tipranavir	Teicoplanin	Idoxuridine	Fosamprenavir	Kasugamycin	Benztropine	Daclatasvir
Bevirimat	Penciclovir	Amantadine	Vidarabine	Minocycline	Zalcitabine	5-Bromovinyldeoxyuridine	Efavirenz		Asunaprevir	Idoxuridine	Labyrinthopeptin A1	Fosamprenavir	Tenofovir disoproxil	Toremifene	Enfuvirtide	Zidovudine	Abacavir	Daclatasvir	Zalcitabine	Toremifene	Delavirdine	Saracatinib	Atovaquone		Flavopiridol	Phosphonoacetic Acid		Daclatasvir	Erlotinib	Maraviroc	Atazanavir	Amprenavir	Sofosbuvir	Ezetimibe	Erlotinib	Fosamprenavir	Minocycline	Doxycycline	Penciclovir		Caffeine	Valganciclovir	Atazanavir	Emodin	Penciclovir	Stavudine	Asunaprevir	Raloxifene	Valganciclovir
Abacavir	Quinacrine	Azaribine	Amantadine	Sofosbuvir	Emtricitabine	Penciclovir	Stavudine		Daclatasvir	Uracil	Telaprevir	Rilpivirine	Zidovudine	Telavancin	Bortezomib	Raltegravir	Delavirdine	Diphyllin	Tenofovir disoproxil	Telavancin	Posaconazole	Niclosamide	Gefitinib		5-Bromovinyldeoxyuridine	Quinine		Atazanavir	Fluvastatin	Stavudine	Tipranavir	Fluvastatin	Oritavancin	Erlotinib	Gemcitabine	Nevirapine	Acetylsalicylic acid	Camostat	Idoxuridine		Dalbavancin	Adefovir Dipivoxil	Saquinavir	Flavopiridol	Trifluridine	Dolutegravir	Daclatasvir	Sofosbuvir	Famciclovir
Delavirdine	Atazanavir	Rimantadine	Rimantadine	Quinacrine	Fosamprenavir	Trifluridine	Rilpivirine		Rimantadine	Adefovir Dipivoxil	Simeprevir	Stavudine	Emtricitabine	Clomipramine	Didanosine	Memantine	Calanolide A	Manidipine	Raltegravir	Clomipramine	Indinavir	Quinacrine	Fluoxetine		Trifluridine	Amantadine		Saquinavir	Acetylsalicylic acid	Inosine pranobex	Kasugamycin	Oseltamivir	Darunavir	Emodin	Benztropine	Tenofovir disoproxil	Anisomycin	Entecavir	Trifluridine		Bepridil	Famciclovir	Camostat	Indomethacin	5-Bromovinyldeoxyuridine	Emtricitabine	Rimantadine	Rapamycin (Sirolimus)	Atazanavir
Efavirenz	Saquinavir	Imatinib	Azaribine	Imatinib	Didanosine	Idoxuridine	Zalcitabine		Amantadine	Vidarabine	Sofosbuvir	Dolutegravir	Dolutegravir	Darunavir	Delavirdine	Nelfinavir	Brecanavir	Erlotinib	Emtricitabine	Alpha-lipoic acid	Tipranavir	Kasugamycin	Eflornithine		Penciclovir	Rimantadine		Tipranavir	CYT107	Nevirapine	Lobucavir	Uracil	Benztropine	Topotecan	Indomethacin	Zalcitabine	Alisporivir	Clevudine	Uracil		Oseltamivir	Palivizumab	Oseltamivir	Enfuvirtide	Bepridil	Tenofovir disoproxil	Amantadine	Metformin	Saquinavir
Inosine pranobex	Tipranavir	Lobucavir	Famciclovir	Diphyllin	Delavirdine	Uracil	Nevirapine		Azaribine	Famciclovir	Salinomycin	Zalcitabine	Raltegravir	Famciclovir	Calanolide A	Hydroxychloroquine	Bevirimat	Fluvastatin	Zidovudine	Anisomycin	Saquinavir	Benztropine	Oritavancin		Idoxuridine	Azaribine		Brecanavir	Thymalfasin	Fosamprenavir	Phosphonoacetic Acid	Idoxuridine	Minocycline	Metformin	Topotecan	Inosine pranobex	Camostat	Telbivudine	5-Bromovinyldeoxyuridine		Dibucaine	Uracil	5-Bromovinyldeoxyuridine	Maraviroc	Atovaquone	Raltegravir	Azaribine	Quinine	Tipranavir
Dolutegravir	Daclatasvir	Acetylsalicylic acid	Tipranavir	Promethazine	Calanolide A	Entecavir	Dolutegravir		Quinacrine		4-HPR (Fenretinide)	Maraviroc	Didanosine	5-Bromovinyldeoxyuridine	Brecanavir	Azaribine	Zidovudine	Dasatinib	Verapamil	Oseltamivir	Atazanavir	Indomethacin	Nelfinavir		Uracil	Saquinavir		Bevirimat	Amantadine	Dolutegravir	Oseltamivir	Penciclovir	Anisomycin	Genistin	Imatinib	Maraviroc	4-HPR (Fenretinide)	Oritavancin	Dibucaine		Teriflunomide	Idoxuridine	Uracil	Inosine pranobex	Daclatasvir	Efavirenz	Quinacrine	Clomipramine	5-Bromovinyldeoxyuridine
Stavudine	Asunaprevir	Telaprevir	Atazanavir	Saracatinib	Brecanavir	Telbivudine	Zidovudine		Erlotinib		Erlotinib	Efavirenz	Delavirdine	Idoxuridine	Bevirimat	Amantadine	Dolutegravir	Promethazine	Emodin	Asunaprevir	Palivizumab	Emodin	Emodin		Indomethacin	Atazanavir		Abacavir	Rimantadine	Efavirenz	Quinine	Trifluridine	Bortezomib	Lobucavir	Minocycline	Stavudine	Memantine	Nafamostat	Famciclovir		Gefitinib	Trifluridine	Penciclovir	Rilpivirine	Asunaprevir	Zidovudine	Erlotinib	Toremifene	Idoxuridine
Raltegravir	Telbivudine	Simeprevir	Saquinavir	Telaprevir	Bevirimat	Clevudine	Fosamprenavir		Anisomycin		Teicoplanin	Enfuvirtide	Brecanavir	Penciclovir	Atazanavir	Rimantadine	Emtricitabine	Atazanavir	Saracatinib	Daclatasvir	Pleconaril	Memantine	Caffeine		Teicoplanin	Tipranavir		Delavirdine	Azaribine	Zalcitabine	Abacavir	5-Bromovinyldeoxyuridine	Thymalfasin	Imatinib	Azithromycin	Efavirenz	Abacavir	Kasugamycin	Bortezomib		5-Bromovinyldeoxyuridine	Penciclovir	Trifluridine	Stavudine	Kasugamycin	Abacavir	Anisomycin	Telavancin	Penciclovir
Rilpivirine	Entecavir	CYT107	Abacavir	Simeprevir	Vidarabine	Lobucavir	Emtricitabine		Fluvastatin		Daclatasvir	Inosine pranobex	Bevirimat	Trifluridine	Saquinavir	4-HPR (Fenretinide)	Fosamprenavir	Saquinavir	Oseltamivir	Promethazine	5-Bromovinyldeoxyuridine	Anisomycin	Salinomycin		Camostat	Asunaprevir		Didanosine	Trametinib	Zidovudine	Delavirdine	Clevudine	CYT107	Memantine	Sunitinib	Enfuvirtide	Delavirdine	Manidipine	Camostat		Uracil	5-Bromovinyldeoxyuridine	Idoxuridine	Nevirapine	Rimantadine	Bevirimat	Fluvastatin	Camostat	Trifluridine
Nevirapine	Clevudine	Thymalfasin	Maraviroc	Quinine	Famciclovir	Thymalfasin	Tenofovir disoproxil		Teriflunomide		Asunaprevir	Bevirimat	Calanolide A	Uracil	Tipranavir	Promethazine	Nevirapine	Tipranavir	Genistin	Memantine	Uracil	Sofosbuvir	Telaprevir		Abacavir	Daclatasvir		Raltegravir	Anisomycin	Emtricitabine	Didanosine	Telbivudine	Pentosan polysulfate	Benztropine	Teriflunomide	Rilpivirine	Didanosine	Gefitinib	Erlotinib		Idoxuridine	Telbivudine	Trametinib	Efavirenz	Amantadine	Delavirdine	Teriflunomide	Valacyclovir	Uracil
Emtricitabine	Telavancin	Trametinib	Enfuvirtide	Erlotinib	5-Bromovinyldeoxyuridine	CYT107	Raltegravir		Acetylsalicylic acid		Acetylsalicylic acid	Didanosine	5-Bromovinyldeoxyuridine	Tipranavir	Sunitinib	Labyrinthopeptin A2	Rilpivirine	4-HPR (Fenretinide)	Quinine	Camostat	Penciclovir	Erlotinib	Simeprevir		Bevirimat	5-Bromovinyldeoxyuridine		Zidovudine	Asunaprevir	Tenofovir disoproxil	Brecanavir	Entecavir	Tamoxifen	Acetylsalicylic acid	Sofosbuvir	Brecanavir	Calanolide A	Minocycline	Acetylsalicylic acid		Penciclovir	Entecavir	Asunaprevir	Zalcitabine	Azaribine	Brecanavir	Acetylsalicylic acid	Nafamostat	Telbivudine
Maraviroc	Toremifene	Fluvastatin	Rilpivirine	Azaribine	Penciclovir	Amantadine	Brecanavir		Trametinib		Clomipramine	Delavirdine	Uracil	Saquinavir	4-HPR (Fenretinide)	Anisomycin	Stavudine	Anisomycin	Lobucavir	Acetylsalicylic acid	Trifluridine	Imatinib	Camptothecin		Brecanavir	Idoxuridine		Emtricitabine	Daclatasvir	Raltegravir	Calanolide A	Azaribine	Lopinavir	Eflornithine	Quinine	Calanolide A	Tipranavir	Quinine	Clomipramine		Trifluridine	Clevudine	Daclatasvir	Fosamprenavir	Fluvastatin	Didanosine	Trametinib	Bortezomib	Entecavir
Tenofovir disoproxil	Clomipramine	Delavirdine	Zalcitabine	Amantadine	Idoxuridine	Azaribine	Bevirimat		Saracatinib		Toremifene	Calanolide A	Trifluridine	Atazanavir	Indomethacin	Lobucavir	Efavirenz	Saracatinib	Benztropine	Teriflunomide	Idoxuridine	Eflornithine	Amantadine		Raltegravir	Penciclovir		Dolutegravir	Lobucavir	Azaribine	Bevirimat	Amantadine	Nelfinavir	Minocycline	Oritavancin	Bevirimat	Atazanavir	Sofosbuvir	Telavancin		Quinacrine	Raltegravir	Telbivudine	Tenofovir disoproxil	Entecavir	Calanolide A	Saracatinib	Anisomycin	Clevudine
Zidovudine	Abacavir	Bevirimat	Dolutegravir	Rimantadine	Trifluridine	Rimantadine	Didanosine		Dolutegravir		Telavancin	Vidarabine	Penciclovir	Amprenavir	Labyrinthopeptin A2	Topotecan	Maraviroc	Dalbavancin	Dalbavancin	Trametinib	Telavancin	Nafamostat	Azaribine		Rilpivirine	Trifluridine		Tenofovir disoproxil	Zidovudine	Amantadine	Enfuvirtide	Rimantadine	Ritonavir	Nelfinavir	Anisomycin	Dasatinib	Saquinavir	Nelfinavir	Toremifene		Amantadine	Inosine pranobex	Clevudine	Emtricitabine	Telbivudine	Erlotinib	Raltegravir	Trametinib	Abacavir
Enfuvirtide	Bevirimat	Didanosine	Efavirenz	Brecanavir	Uracil	Telaprevir	Delavirdine		Raltegravir		Azaribine	Valganciclovir	Idoxuridine	Abacavir	Kasugamycin	Camostat	Enfuvirtide	CYT107	Erlotinib	Quinine	Toremifene	Camostat	Rimantadine		Zidovudine	Uracil		Nevirapine	Dolutegravir	Rimantadine	Maraviroc	CYT107	Dalbavancin	Sunitinib	Nafamostat	Minocycline	Bevirimat	Teriflunomide	Quinacrine		Azaribine	Tenofovir disoproxil	Entecavir	Dolutegravir	Clevudine	Camptothecin	Dolutegravir	Niclosamide	Delavirdine
Zalcitabine	Delavirdine	Calanolide A	Stavudine	Bevirimat	Palivizumab	Simeprevir			Emtricitabine		Amantadine	Famciclovir	Famciclovir	Inosine pranobex	Toremifene	Nafamostat	Raltegravir	Thymalfasin	Camostat	Diphyllin	Clomipramine	Minocycline	Promethazine		Stavudine	Telbivudine		Zalcitabine	Efavirenz	Oseltamivir	Inosine pranobex	Thymalfasin	Sunitinib	Clomipramine	Eflornithine	Acetylsalicylic acid	Dolutegravir	Lobucavir	Nafamostat		Rimantadine	Emtricitabine	Amantadine	Zidovudine	Saracatinib	Oritavancin	Emtricitabine	Lobucavir	Didanosine
Fosamprenavir	Emtricitabine	Abacavir	Zidovudine	Didanosine		Asunaprevir			Zidovudine		Rimantadine	Entecavir	Vidarabine	Dolutegravir	Telavancin	Camptothecin	Zalcitabine	Toremifene	Fluvastatin	Brecanavir	Famciclovir	Oritavancin	Benztropine		Nevirapine	Entecavir		Fosamprenavir	Emtricitabine	Irbesartan	Rilpivirine	Bevirimat	Nafamostat	Telavancin	CYT107	Azithromycin	Maraviroc	Teicoplanin	Salinomycin		Camostat	Dolutegravir	Rimantadine	Raltegravir	Telavancin	Sofosbuvir	Zidovudine	Oritavancin	Calanolide A
Didanosine	Nevirapine	Brecanavir	Emtricitabine	Delavirdine		Daclatasvir			Fosamprenavir		Teriflunomide	Telbivudine	Palivizumab	Raltegravir	Clomipramine	Labyrinthopeptin A1	Tenofovir disoproxil	Telavancin	Camptothecin	Bevirimat	Vidarabine	Quinine	Kasugamycin		Tenofovir disoproxil	Clevudine		Stavudine	Enfuvirtide	Thymalfasin	Stavudine	Calanolide A	Ezetimibe	Toremifene	Thymalfasin	Genistin	Nevirapine	Hydroxychloroquine	Valacyclovir		Labyrinthopeptin A1	Zidovudine	Azaribine	Didanosine	Toremifene	Nelfinavir	Fosamprenavir	Diphyllin	Raltegravir
Famciclovir	Dolutegravir	Zidovudine	Inosine pranobex	Abacavir		Dolutegravir			Zalcitabine		Dolutegravir	Clevudine		Tenofovir disoproxil	Valacyclovir	Genistin	Inosine pranobex	Clomipramine	Imatinib	Dolutegravir		Telavancin	Saracatinib		Enfuvirtide	Efavirenz		Efavirenz	Fosamprenavir	CYT107	Efavirenz	Brecanavir	Camostat	Azithromycin	Genistin	Tamoxifen	Efavirenz	Imatinib	Dalbavancin		Sofosbuvir	Nevirapine	Abacavir	Delavirdine	Clomipramine	Saracatinib	Zalcitabine	Teriflunomide	Emtricitabine
Valganciclovir	Stavudine	Dolutegravir	Nevirapine	Calanolide A		Efavirenz			Tenofovir disoproxil		Efavirenz	Palivizumab		Zidovudine	Labyrinthopeptin A1	Imatinib	Didanosine	Raltegravir	Thymalfasin	Efavirenz		Toremifene	Asunaprevir		Maraviroc	Emtricitabine		Inosine pranobex	Inosine pranobex	Valganciclovir	Fosamprenavir	Dolutegravir	Diphyllin	Oritavancin	Nelfinavir	Quinacrine	Emtricitabine	CYT107	Telbivudine		Telaprevir	Zalcitabine	Delavirdine	Abacavir	Dolutegravir	Anisomycin	Tenofovir disoproxil	Minocycline	Zidovudine
Palivizumab	Fosamprenavir	Efavirenz	Tenofovir disoproxil	Dolutegravir		Emtricitabine			Rilpivirine		Emtricitabine	5-Bromovinyldeoxyuridine		Emtricitabine	Acetylsalicylic acid	Kasugamycin		Dolutegravir	CYT107	Emtricitabine		Clomipramine	Daclatasvir		Zalcitabine	Fosamprenavir		Maraviroc	Maraviroc	Phosphonoacetic Acid	Zalcitabine	Efavirenz	Topotecan	Anisomycin	Camostat	Indomethacin	Fosamprenavir	Thymalfasin	Entecavir		Simeprevir	Fosamprenavir	Didanosine	Calanolide A	Efavirenz	Minocycline	Nevirapine	Genistin	Dolutegravir
Asunaprevir	Rilpivirine	Emtricitabine	Raltegravir	Efavirenz		Enfuvirtide			Nevirapine		Enfuvirtide	Idoxuridine		Maraviroc	Camostat	Saracatinib		Emtricitabine	Nafamostat	Enfuvirtide		Gemcitabine	Dasatinib		Emtricitabine	Inosine pranobex		Rilpivirine	Nevirapine	Palivizumab	Nevirapine	Emtricitabine	Alisporivir	Sofosbuvir	Hydroxychloroquine	Clomipramine	Stavudine	Anisomycin	Clevudine		Benztropine	Stavudine	Calanolide A	Brecanavir	Emtricitabine	Benztropine	Rilpivirine	Sunitinib	Tenofovir disoproxil
Daclatasvir	Zidovudine	Enfuvirtide	Fosamprenavir	Emtricitabine		Fosamprenavir			Enfuvirtide		Fosamprenavir	Penciclovir		Zalcitabine	Anisomycin	Dalbavancin		Zidovudine	Teriflunomide	Fosamprenavir		Hydroxychloroquine	Erlotinib		Efavirenz	Maraviroc		Enfuvirtide	Raltegravir	Famciclovir	Tenofovir disoproxil	Enfuvirtide	Memantine	Bortezomib	Lobucavir	Toremifene	Zalcitabine	4-HPR (Fenretinide)	Simvastatin		Clomipramine	Efavirenz	Brecanavir	Bevirimat	Enfuvirtide	Promethazine	Enfuvirtide	Dalbavancin	Nevirapine
Uracil	Maraviroc	Fosamprenavir	Delavirdine	Enfuvirtide		Inosine pranobex			Stavudine		Inosine pranobex	Trifluridine		Fosamprenavir	Fluvastatin	Thymalfasin		Tenofovir disoproxil	Salinomycin	Inosine pranobex		Trametinib	Anisomycin		Dolutegravir	Nevirapine		Calanolide A	Rilpivirine	Adefovir Dipivoxil	Dolutegravir	Fosamprenavir	Trametinib	Thymalfasin	Clomipramine	Telavancin	Zidovudine	Benztropine	Oseltamivir		Toremifene	Maraviroc	Bevirimat	Lobucavir	Fosamprenavir	Hydroxychloroquine	Stavudine	Topotecan	Zalcitabine
Penciclovir	Raltegravir	Inosine pranobex	Didanosine	Fosamprenavir		Maraviroc			Efavirenz		Maraviroc	Uracil		Nevirapine	Hydroxychloroquine	CYT107		Efavirenz	Trametinib	Maraviroc		Sunitinib	Sofosbuvir		Fosamprenavir	Raltegravir		Palivizumab	Stavudine	Penciclovir	Zidovudine	Inosine pranobex	Azithromycin	CYT107	Toremifene	CYT107	Enfuvirtide	Erlotinib	Verapamil		Telavancin	Rilpivirine	Maraviroc	Azaribine	Inosine pranobex	Acetylsalicylic acid	Inosine pranobex	Eflornithine	Fosamprenavir
Trifluridine	Tenofovir disoproxil	Maraviroc	Calanolide A	Inosine pranobex		Nevirapine			Inosine pranobex		Nevirapine			Efavirenz	Nafamostat	Clomipramine		Fosamprenavir	Simeprevir	Nevirapine		Teriflunomide	Nafamostat		Inosine pranobex	Rilpivirine			Tenofovir disoproxil	Idoxuridine	Emtricitabine	Maraviroc	Fluvastatin	Camostat	Telavancin	Thymalfasin	Inosine pranobex	Atovaquone	Amantadine		Fluoxetine	Enfuvirtide	Enfuvirtide	Rimantadine	Maraviroc	Imatinib	Maraviroc	Nelfinavir	Efavirenz
Idoxuridine	Inosine pranobex	Nevirapine	Brecanavir	Maraviroc		Raltegravir			Maraviroc		Raltegravir			Stavudine	Topotecan	Telavancin		Zalcitabine	Telaprevir	Raltegravir		Azithromycin	Imatinib		Didanosine	Stavudine			Zalcitabine	Trifluridine	Raltegravir	Nevirapine	4-HPR (Fenretinide)	Nafamostat	Trametinib	4-HPR (Fenretinide)	Rilpivirine	Simeprevir	Azaribine		Teicoplanin	Bevirimat	Efavirenz	Amantadine	Nevirapine	Emodin	Efavirenz	Hydroxychloroquine	Stavudine
5-Bromovinyldeoxyuridine	Zalcitabine	Raltegravir	Bevirimat	Nevirapine		Rilpivirine			Didanosine		Rilpivirine			Enfuvirtide	Nelfinavir	Toremifene		Nevirapine	Promethazine	Rilpivirine		Topotecan	Camostat		Delavirdine	Tenofovir disoproxil			Delavirdine	Uracil	Amantadine	Raltegravir	Teicoplanin	Hydroxychloroquine	Diphyllin	Hydroxychloroquine	Tenofovir disoproxil	Telaprevir	Rimantadine		Imatinib	Abacavir	Nevirapine	Promethazine	Raltegravir	Indomethacin	Didanosine	Teicoplanin	Inosine pranobex
Amantadine	Enfuvirtide	Rilpivirine		Raltegravir		Stavudine			Calanolide A		Stavudine			Rilpivirine	Teriflunomide	Erlotinib		Rilpivirine	Teicoplanin	Stavudine		Diphyllin	Teriflunomide		Calanolide A	Zalcitabine			Didanosine	5-Bromovinyldeoxyuridine	Azaribine	Rilpivirine	Hydroxychloroquine	Labyrinthopeptin A1	Camptothecin	Camostat	Raltegravir	Labyrinthopeptin A2	Kasugamycin		Asunaprevir	Brecanavir	Inosine pranobex	Dasatinib	Rilpivirine	Dasatinib	Calanolide A	Acetylsalicylic acid	Maraviroc
Azaribine	Efavirenz	Stavudine		Rilpivirine		Tenofovir disoproxil			Delavirdine		Tenofovir disoproxil			Delavirdine	Memantine	Metformin		Stavudine	Diphyllin	Tenofovir disoproxil		4-HPR (Fenretinide)	Labyrinthopeptin A2		Oseltamivir	Dolutegravir			Calanolide A	Clevudine	Rimantadine	Stavudine	Dasatinib	Diphyllin	4-HPR (Fenretinide)	Memantine	Brecanavir	Promethazine	Metformin		Daclatasvir	Didanosine	Stavudine	Daclatasvir	Stavudine	4-HPR (Fenretinide)	Delavirdine	Gemcitabine	Rilpivirine
Rimantadine	Calanolide A	Tenofovir disoproxil		Stavudine		Zalcitabine			Abacavir		Zalcitabine			Didanosine	Teicoplanin	Teicoplanin		Inosine pranobex	Rimantadine	Zalcitabine		Nelfinavir	Telavancin		Telavancin	Enfuvirtide			Abacavir	Entecavir	5-Bromovinyldeoxyuridine	Tenofovir disoproxil		Dalbavancin	Simvastatin	Nafamostat	Trametinib	Saracatinib	Teicoplanin		Erlotinib	Calanolide A	Zalcitabine	Asunaprevir	Tenofovir disoproxil	Labyrinthopeptin A2	Abacavir	Azithromycin	Enfuvirtide
	Didanosine	Zalcitabine		Tenofovir disoproxil		Zidovudine			Brecanavir		Zidovudine			Calanolide A	Lobucavir	Teriflunomide		Maraviroc	Amantadine	Zidovudine		Dalbavancin	Toremifene		Toremifene	Zidovudine			Bevirimat	Telbivudine	Trifluridine	Zalcitabine		Trametinib	Labyrinthopeptin A2	Bortezomib	CYT107	Labyrinthopeptin A1	Fluvastatin		Quinine	Delavirdine	Emtricitabine	Genistin	Zalcitabine	Dalbavancin	Brecanavir	4-HPR (Fenretinide)	Brecanavir
	Brecanavir	Telavancin		Zalcitabine		Abacavir			Bevirimat		Brecanavir			Brecanavir	Quinine	Dasatinib		Enfuvirtide	Azaribine	Abacavir		Teicoplanin	Clomipramine		Clomipramine	Abacavir			Brecanavir	Daclatasvir	Penciclovir	Zidovudine		Tamoxifen	Dasatinib	Dalbavancin	Thymalfasin	Daclatasvir	Teriflunomide		Acetylsalicylic acid		Rilpivirine	Imatinib	Zidovudine	Thymalfasin	Bevirimat	Simvastatin	Bevirimat
		Toremifene		Zidovudine		Delavirdine			Tamoxifen		Calanolide A			Bevirimat	Tamoxifen	Fluvastatin		Abacavir	Acetylsalicylic acid	Didanosine		Camptothecin	Tamoxifen		Amantadine	Didanosine			Saracatinib	Asunaprevir	Idoxuridine	Didanosine		4-HPR (Fenretinide)	Acetylsalicylic acid	Anisomycin	Fluvastatin	Asunaprevir			Fluvastatin		Zidovudine	Camptothecin	Calanolide A	CYT107	Tamoxifen	Fluvastatin
		Clomipramine		Telavancin		Didanosine			Diphyllin		Bevirimat				Genistin	Emodin		Bevirimat	Asunaprevir	Calanolide A		Labyrinthopeptin A1	Dalbavancin		Azaribine	Delavirdine			Quinine		Uracil	Abacavir		Dasatinib	Labyrinthopeptin A1	Teicoplanin		Fluvastatin					Fosamprenavir	Camostat	Didanosine	Lobucavir	Diphyllin	Camptothecin
		Asunaprevir		Toremifene		Calanolide A			Quinine		Abacavir				Diphyllin	Quinine		Brecanavir	Daclatasvir	Delavirdine		Acetylsalicylic acid	Quinine		Rimantadine	Calanolide A			Clomipramine		Telbivudine	Delavirdine		Simvastatin	Emodin	Trametinib		Tamoxifen					Dolutegravir	Thymalfasin	Delavirdine	Telavancin	Quinine	Emodin
		Daclatasvir		Clomipramine		Brecanavir			Clomipramine		Delavirdine				Trametinib	Tamoxifen		Didanosine	Tamoxifen	Rimantadine		Labyrinthopeptin A2	Teicoplanin		Quinine	Brecanavir			Toremifene		Entecavir	Daclatasvir		Teicoplanin	Teicoplanin	Fluvastatin		Acetylsalicylic acid					Tenofovir disoproxil	CYT107	Abacavir	Toremifene	Clomipramine	Dasatinib
		Quinine		Fluvastatin		Bevirimat			Toremifene		Didanosine					Trametinib		Calanolide A	Clomipramine	Amantadine		Fluvastatin	Labyrinthopeptin A1			Bevirimat			Telavancin		Clevudine	Asunaprevir		Fluvastatin	Fluvastatin	Diphyllin		Telavancin					Raltegravir	Acetylsalicylic acid	Brecanavir	Clomipramine	Toremifene	Labyrinthopeptin A1
		Tamoxifen		Asunaprevir					Telavancin		Diphyllin					Acetylsalicylic acid		Delavirdine	Telavancin	Azaribine		Dasatinib	Fluvastatin						Tamoxifen						Dalbavancin			Toremifene						Trametinib	Bevirimat	Labyrinthopeptin A1	Telavancin	Labyrinthopeptin A2
		4-HPR (Fenretinide)		Daclatasvir					Dalbavancin		Fluvastatin					Diphyllin			Toremifene	Fluvastatin		Tamoxifen	Acetylsalicylic acid												Tamoxifen			Clomipramine						Tamoxifen		Tamoxifen	Dalbavancin	Tamoxifen
[truncated: 45 more columns]
