# Supplementary material for: An Ensemble Matrix Completion Model for Predicting Potential Drugs Against SARS-CoV-2
Source: Front Microbiol. 2021 Jul 21;12:694534. doi: 10.3389/fmicb.2021.694534 (PMC8334363; doi:10.3389/fmicb.2021.694534)
Supplement: Supplementary file 7 [file Data_Sheet_2.ZIP]

Archive with 14 entries (11 files):
- code/
- code/.idea/
- code/.idea/.gitignore
- code/.idea/code.iml
- code/.idea/inspectionProfiles/
- code/.idea/inspectionProfiles/profiles_settings.xml
- code/.idea/inspectionProfiles/Project_Default.xml
- code/.idea/misc.xml
- code/.idea/modules.xml
- code/.idea/workspace.xml
- code/CaseStudy_EnsembleMC.m
- code/ComparisonWithOtherMethods_5CV.m
- code/EML_COVID19_balancedData.py
- code/EnsembleMatrixCompletion.m
